# Supplementary material for: Self-help and mutual assistance in the aftermath of a tsunami: How individual factors contribute to resolving difficulties
Source: PLoS One. 2021 Oct 7;16(10):e0258325. doi: 10.1371/journal.pone.0258325 (PMC8496872; doi:10.1371/journal.pone.0258325)
Supplement: S1 Raw data — (XLSX) [file pone.0258325.s002.xlsx]

## Sheet: description
Label	Description (original Japanese)	Description (English translation)	Code
id	回答者ID	participant's ID
Demographic
sex	あなたの性別をお答えください	sex	1: male 2: female
age	あなたの年齢をお答え下さい	age	1: 20-29 2: 30-39 3: 40-49 4: 50-59 5: 60-69 6: 70-79 7: 80-
education	あなたが最後に卒業された学校（中退、在学中を含む）を以下の中からお答えください	Educational background: What is the highest level of education you have completed? (including dropping out or enrolling)?	1: Junior high school, 2: High school, 3: College or junior college, 4: University or graduate school, 5: Other
occupation	あなたの職業を教えてください。二つ以上の職業を持っている場合は主な収入源になっている職業をお答えください	Occupation: What is your occupation (if you have more than one, indicate the main source of income)?	1: Self-employed (including a farmer, forester, fishermen, or family worker), 2: Business owner, 3: Worker (including being a manager), 4: Housework, 5: Student, 6: Unemployed, 7: Other
income	あなたの世帯年収はどのぐらいですか	Household income: What is your annual household income (in million JPY)?	1: Less than 2.00, 2: 2.00-3.99, 3: 4.00-5.99, 4: 6.00-7.99, 5: 8.00-9.99, 6: 10.00-11.99, 7: 12.00-13.99, 8: 14.00 or more
household	あなたの同居家族の世帯構成をお選びください	Household structure: What is your household structure?	1: Single, 2: Couple, 3: Two generations (parents and children), 4: Three generations (parents, children, and grandchildren), 5: Other
care	あなたの同居家族の中に日常生活に介助や介護が必要な方はいますか	Care recipient: Did any of your family members need assistance or care in their daily life?	1: Yes, 2: No
residence	あなたの居住形態をお答えください	Residence mode: What type of residence did you live in?	1: Own house, 2: Company housing or official residence, 3: Public housing, 4: Family, friend, or acquaintance's house, 5: Private rental housing, 6: Other
Damages
d01	自宅の建物の被害は、どの程度でしたか	Home building: What was the damage to your home building?	1: No damage, 2: Flood below floor, 3: Flood above floor, 4: Partially damaged, 5: Partially destroyed, 6: Largely destroyed, 7: Completely destroyed
d02	自宅の家財の被害は、どの程度でしたか	Household goods damage: What was the damage to your household goods?	1: No damage, 2: Partial damage, 3: About half damaged, 4: Almost all damaged
d03	世帯で所有していた車の被害は、どの程度でしたか	Car loss: How much damage was there to the car owned by your household?	1: Lost all usable cars, 2: There was a usable car, 3: Did not own a car
d04	自分の負傷は、どの程度でしたか	Own injury: How badly were you injured?	1: No injury, 2: Injured, but not badly enough to go to the hospital, 3: Injured badly enough to go to the hospital, 4: Injured badly enough to be hospitalized
d05	家族の中で次のような方はいらっしゃいますか（あてはまるものすべてに〇）	Family injury or death: Were any in your family: (multiple choice)	1: Injured, but not badly enough to go to the hospital, 2: Injured badly enough to go to the hospital, 3: Injured badly enough to be hospitalized, 4: Died due to the earthquake or tsunami, 5: None apply
d06	仲の良い友人の中で次のような方はいらっしゃいますか（あてはまるものすべてに〇）	Friend injury or death: Were any of your good friends: (multiple choice)	1: Injured, but not badly enough to go to the hospital, 2: Injured badly enough to go to the hospital, 3: Injured badly enough to be hospitalized, 4: Died due to the earthquake or tsunami, 5: None apply
d07	上記、現在の震災後のお住まいに至る間に、指定避難所や親族・友人などの家に身を寄せていた等の避難生活を経験されましたか	Refugee life: Did you experience any refugee conditions, such as staying at a designated shelter or at a relative or friend's house?	1: Yes, 2: No
Difficulty: levels of difficulty experienced
t01	食べる	Eating	0: no, 1: a little, or 2: very much
t02	料理する	Cooking
t03	適当な着替え	Appropriate spare clothes
t04	室温	Room temperature
t05	睡眠	Sleeping
t06	トイレ	Access to a toilet
t07	洗面	Washing one’s face
t08	入浴	Bathing
t09	洗濯	Laundry
t10	情報収集	Information gathering
t11	交通移動	Transportation
t12	自身の医療・介護	Medical care for oneself
t13	家族の医療・介護	Medical care for one’s family
t14	自身の精神の安定	Psychological stress
t15	家族の精神の安定	Psychological care for one’s family
t16	騒音	Noise
t17	悪臭	Stench
t18	プライバシー	Privacy
Resolution: how the problem was resolved (multiple choice)
r01	食べる	Eating	1: Self (by one’s own effort) 2: Request (asking someone for help) 3: Family (the help of family members or relatives) 4: Acquaintances (the help of acquaintances) 5: Cooperation (mutual cooperation among refugees) 6: Public (public support, such as municipality, military, or volunteers) 7: Unsolved (not solved)
r02	料理する	Cooking
r03	適当な着替え	Appropriate spare clothes
r04	室温	Room temperature
r05	睡眠	Sleeping
r06	トイレ	Access to a toilet
r07	洗面	Washing one’s face
r08	入浴	Bathing
r09	洗濯	Laundry
r10	情報収集	Information gathering
r11	交通移動	Transportation
r12	自身の医療・介護	Medical care for oneself
r13	家族の医療・介護	Medical care for one’s family
r14	自身の精神の安定	Psychological stress
r15	家族の精神の安定	Psychological care for one’s family
r16	騒音	Noise
r17	悪臭	Stench
r18	プライバシー	Privacy
Power to live: Are the following items descriptive of you?			3
p01	困っている人を見ると放っておけない	When I see someone having trouble, I have to help them.	0: Not at all - 5: Very much
p02	おせっかいで、人に世話を焼くのが好きである	I am meddlesome and I like to do things for others.	0: Not at all - 5: Very much
p03	他人の幸福が嬉しいので、人助けをする	Other people’s good fortune makes me happy so I like to help others.	0: Not at all - 5: Very much
p04	人から頼られたり感謝されるのが好きである	I like it when other people rely on me and are grateful to me.	0: Not at all - 5: Very much
p05	人から頼まれると、どうしても断れない	When someone asks me to do something for them, I cannot refuse.	0: Not at all - 5: Very much
p06	負けず嫌いである	I hate losing.	0: Not at all - 5: Very much
p07	頑固で、自分の意思を通す	I am stubborn and always get my own way.	0: Not at all - 5: Very much
p08	自分の好きなもの、やりたいことに対する欲が強い	I am highly motivated with regard to things that I like or want to do.	0: Not at all - 5: Very much
p09	言いたいことはその場で言ってしまう	I unhesitatingly say whatever it is I want to say.	0: Not at all - 5: Very much
p10	だめなものはだめ、いいものはいい、と白黒はっきりさせる	I clearly distinguish between black and white: what’s good is good, and what’s bad is bad.	0: Not at all - 5: Very much
p11	周りの人が慌てているときほど、なぜか冷静になる	The more agitated the people around me become, the calmer I somehow become.	0: Not at all - 5: Very much
p12	社会の中で自分が果たすべき役割を認識している	I am aware of the role I should play in society.	0: Not at all - 5: Very much
p13	他者への行いは、巡り巡って自分に戻ってくると思う	I think that my actions toward others will go around and eventually come back to me.	0: Not at all - 5: Very much
p14	自分が生きている、生かされている、ことを意識している	I am aware that I am alive, and have a sense of responsibility in living.	0: Not at all - 5: Very much
p15	人として従うべき道や教えを認識している	I am aware of the path and teachings I should follow as a person.	0: Not at all - 5: Very much
p16	何かあったときに、慌てず冷静でいられるよう心掛ける	When something happens, I try to stay calm and not panic.	0: Not at all - 5: Very much
p17	辛い時に、くよくよ考えないように努力する	During difficult times, I endeavor not to brood.	0: Not at all - 5: Very much
p18	辛い時に、周りや社会の状況と自分を比較して、仕方がないと考える	During difficult times, I compare my circumstances with the situation around me and in society, and I think that matters cannot be helped.	0: Not at all - 5: Very much
p19	辛い時に、これが将来自分のプラスになると思って前向きに取り組む	During difficult times, I endeavor to think positively, telling myself that this experience will benefit me in the future.	0: Not at all - 5: Very much
p20	問題を解決するために、まず自分から動く	To resolve a problem, I first of all initiate action.	0: Not at all - 5: Very much
p21	何をすべきか悩むとき、いくつかの選択肢を比較する	When I am fretting about what I should do, I compare several alternative actions.	0: Not at all - 5: Very much
p22	行動に移る前に、優先順位や段取りを考える	Before taking action, I think of a plan and the order of priority.	0: Not at all - 5: Very much
p23	自分から人に話し掛ける	I take the initiative in talking to other people.	0: Not at all - 5: Very much
p24	人にお世話になったときは、はっきりと感謝の気持ちを伝える	When someone has helped me or been kind to me, I clearly convey my feelings of gratitude.	0: Not at all - 5: Very much
p25	人の心を動かす、気のきいた言葉が口から出てくる	Sophisticated words that move people’s hearts come out of my mouth.	0: Not at all - 5: Very much
p26	問題解決のためには、自分から関係者を集めて話し合いをする	To resolve problems, I gather together everyone involved to discuss the matter.	0: Not at all - 5: Very much
p27	話をするとき、相手の性格・願望・能力を考え、適切な言葉や態度を選ぶ	When talking to someone, I think about that person’s personality, wishes, and abilities and choose an appropriate attitude and words accordingly.	0: Not at all - 5: Very much
p28	日頃、気分転換やストレス解消のための習慣を欠かさない	In everyday life, I have habitual practices that are essential for relieving stress or giving me a change of pace.	0: Not at all - 5: Very much
p29	日頃、新しい知識・技術・考え方を身に付ける機会を持つようにしている	In everyday life, I endeavor to find opportunities to acquire new knowledge, skills, and attitudes.	0: Not at all - 5: Very much
p30	日頃、身体の健康を維持するための習慣を欠かさない	In everyday life, I have habitual practices that are essential for maintaining my physical health.	0: Not at all - 5: Very much
p31	日頃、なるべく自分のことは自分でしている	In everyday life, I take care of myself as much as possible.	0: Not at all - 5: Very much
p32	日常、家族や近所の人に自分から挨拶をしている	On a daily basis, I take the initiative in greeting family members and people living in the neighborhood.	0: Not at all - 5: Very much
p33	日頃、友人・知人との連絡を欠かさないようにしている	In everyday life, I make sure to keep in contact with friends and acquaintances.	0: Not at all - 5: Very much
p34	日頃、自分から声をかけて集団をまとめることが多い	In everyday life, I often take the initiative to gather people together.	0: Not at all - 5: Very much
Big Five: Regarding your personality trait, are the following items applicable?
b01	活発で、外向的だと思う	I think I am enthusiastic and extraverted.	0: Not at all - 5: Very much
b02	ひかえめで、おとなしいと思う	I think I am reserved and quiet.	0: Not at all - 5: Very much
b03	人に気をつかう、やさしい人間だと思う	I think I am sympathetic and warm.	0: Not at all - 5: Very much
b04	他人に不満をもち、もめごとを起こしやすいと思う	I think I am critical and quarrelsome.	0: Not at all - 5: Very much
b05	しっかりしていて、自分に厳しいと思う	I think I am dependable and self-disciplined.	0: Not at all - 5: Very much
b06	だらしなく、うっかりしていると思う	I think I am disorganized and careless.	0: Not at all - 5: Very much
b07	心配性で、うろたえやすいと思う	I think I am anxious and easily upset.	0: Not at all - 5: Very much
b08	冷静で、気分が安定していると思う	I think I am calm and emotionally stable.	0: Not at all - 5: Very much
b09	新しいことが好きで、変わった考えをもつと思う	I think I like new things and have unusual ideas.	0: Not at all - 5: Very much
b10	発想力に欠けた、平凡な人間だと思う	I think I am uncreative and ordinary person	0: Not at all - 5: Very much

## Sheet: rawdata
id	sex	age	education	occupation	income	household	care	residence	d01	d02	d03	d04	d05					d06					d07	t01	t02	t03	t04	t05	t06	t07	t08	t09	t10	t11	t12	t13	t14	t15	t16	t17	t18	r01							r02
1	2	3	2	3	4	4	2	1	7	3	2	1	5					4					1	1	2	1	2	2	0	0	2	2	1	2	0	1	1	1	1	1	1	3	6						3
2	1	3	4	3	2	4	2	1	5	3	2	1	5					5					1	1	0	0	0	0	0	0	1	1	0	1	0	0	0	0	0	1	0	3
3	2	2	4	3	5	3	2	5	4	2	2	1	1					5					1	1	1	1	2	0	1	1	2	2	1	0	1	1	0	0	0	0	0	3	6						1
4	1	2	3	3	2	3	2	1	6	2	1	1	5					5					2	1	0	0	1	0	2	2	2	1	0	2	0	0	0	1	0	0	0	3
5	1	5	2	2	4	2	2	1	7	4	2	1	5					5					1	1	2	2	2	1	1	1	1	1	1	1	0	0	0	0	1	0	1	6							6
6	1	4	2	3	4	3	2	1	7	4	2	1	5					5					2	0	0	0	0	0	0	0	0	0	0	0	0	0	0	0	0	0	0
7	1	6	3	6	2	3	2	1	5	2	2	1	5					4					2	1	1	0	0	0	1	0	2	2	1	0	0	0	0	0	0	2	0	1							1
8	2	6	1		1	2	2	5	7	4	1	3	2										1	2	2	2	2	2	2	2	2	2	2	2	2	2	2	2	1	1	2
9	1	5	2	1	2	3	2	1	4	2	2	1	5					5					2	0	1	0	1	1	0	0	2	0	0	1	0	0	1	1	0	0	0								1
10	1	6	1	6	1	3	1	1	2	2	2	1						4					2
11	1	5	2	3	1	3	2	1		4	2	1	5					4					1	0	2	2	2	2	2	2	2	2	2	2	0	0	0	0	0	0	2								7
12	2	5	3	2	4	4	2	1	4	1	2	1	5					4					2	0	1	0	1	0	0	0	1	1	1	0	0	0	0	0	0	1	0								1
13	1	3	2	1	3				6	3	2	1	5					5						1	1	0	1	0	0	1	1	1	0	0	0	0	0	0	0	0	0	6							6
14	2	2	3	3	2	2	2	5	7	4	1	1	5					5					1	1	0	1	2	1	0	0	2	0	1	1	1	1	1	1	0	0	2	5	6
15	2	4	2	2	2	4	2	1	7	4	1	1	5					4					1	2	2	2	1	1	2	2	2	2	1	2	1	1	0	0	1	2	2	3	4	5	6				1
16	2	4	3	1	5	3	1	1	4	1	2	1	4					2					2	1	0	0	0	0	0	0	2	1	0	0	0	0	0	0	0	2	0	3	4	5
17	1	3	2	3	5	4	2	1	6	3	1	1	5					4					1	1	2	2	2	1	1	2	1	1	2	2	0	0	1	0	0	0	1	5							5
18	2	6	3	4	3				7	4	2	2	4					5						2	2	2	2	2	2	2	2	2	2	2	2	2	2	2	1		2	5							5
19						1	2	1	7	4	2	1	5					5					1	2	2	2	1	1	1	2	2	2	1	1	0	0	1	0	1	0	2	3							3
20	2	2	2	6	2	4	1	5	6	4	3	1	5					5					1	0	1	0	0	0	0	1	1	1	0	2	0	0	0	0	0	0	1								7
21	1	6	2	1	3				6	3	1	1	5					4						2	2	1	1	1	2	2	2	2	2	2	1	1	1	1	2	1	0	1	3	4	6				1
22	1	3	3	3	4	4	1	1	7	4	2	1	5					5					1	1	1	0	1	0	0	0	1	1	0	0	0	0	0	0	0	0	0	3							3
23	2	2	2	3	3	3	1	1	4	2	2	1	5					4					1	0	0	0	0	0	0	0	0	0	0	0	0	0	0	0	0	0	0
24	2	5	1	6	1	2	2	1	7	4	1	1	5					4					1	2	2	2	2	2	2	2	2	2	2	2	1	0	2	0	2	2	2	3							3
25	2	6	1	6		4	2	1	1	1	2	1	5					5					2	1	1	0	1	0	2	2	2	2	1	0	0	0	0	0	0	2	0	1	6						1
26	2	5	2	6	2	4	2	1	4	2	2	1	5					5					2	1	1	0	1	0	0	0	1	1	0	0	0	0	0	0	0	2	0	1							1
27	2	2	3	3	3	3	2	1	7	4	2	1	5					5					2	1	1	0	2	0	2	2	2	2	0	2	0	0	0	0	0	0	0	3	6						1
28	1	5	4	3	4	4	2	1	4	1	1	1	5					5					2	1	1	0	0	0	0	0	1	1	1	2	1	1	0	0	0	0	0	3	5	6					3
29	2	6	3	3	2	2	2	1	6	2	2	1	4					4					2	1		1	2	1	1	1	1	1	2	2	0	0	0	0	0	2	2	3
30	2	4	3	3	4	2	2	1	7	4	2	1	5					1					1	2	2	2	1	1	1	1	2	2	1	2	1	1	1	1	1	2	2	3	4						3
31	2	3	2	3	3	4	2	1	7	4	2	1	2					5					1	2	2	2	2	1	2	2	2	2	2	1	0	2	1	2	1	2	2	6							6
32	1	4	2	3	2	3	2	5	6	3	1	1	5					4					2	0	1	0	2	1	1	1	2	2	2	2	1	1	1	1	2	2	0								1
33	1	6	4	6	3	2	2	1	6	3	1	1	5					4					2	1	0	0	2	1	2	2	2	2	1	2	0	0	0	0	0	0	0	1	3	6
34	1	3	4		3	2	2	1	4	1	2	1	5					5					1	1	2	0	1	0	0	0	2	2	2	2	0	0	2	2	0	2	0	1	4						1
35	1	6	1	3	2	2	2	1	1	2	2	1	5					4					2	1	0	0	2	0	2	0	0	0	1	1	0	0	0	0	0	0	0
36	2	3	3	3	2	3	2	1	7	4	1	1	5					5					1	2	2	1	1	1	2	2	2	2	2	1	0	0	1	1	0	0	1	3							3
37	1	1	3	5	2	3	2	1	7	2	2	1	5					5					1	2	2	1	0	0	2	1	2	2	0	0	2	2	1	1	0	2	2	5	6						4
38	2	3	2	4	3	3	2	5	2	2	2	1	5					5					1	1	1	0	2	0	0	1	2	0	1	0	0	0	0	0	0	0	1	4	6						1
39	2	6	2	6	1	3	1	1	6	4	1	1	5					4					1	2	2	1	1	0	2	2	2	2	1	1	1	1	1	1	1	2	1	5							5
40	2	5	2	3	3	2	2	1	7	4	2	1	5					5					1	2	2	2	2	2	2	2	2	2	2	1	0	0	2	2	2	2	2	3							3
41	1	2	2	3	2	3	2	1	7	4	1	1	5					5					1	0	0	0	0	0	0	0	0	0	2	2	2	0	0	0	0	0	0
42	2	6	1	1	8	3	2	1	1	1	2	1	5					5					2	1	1	0	1	0	1	0	1	1	1	1	0	0	1	1	0	1	0	1							1
43	2	4	2	3	1	3	2	1	2	2	2	1	5					5					2	1	2	0	2	1	1	1	2	2	1	1	0	1	1	1	0	1	0	1							3
44	2	6	2	4	4	3	2	1	7	4	1	1	5					1					1	2	2	2	2	2	2	2	2	2	2	2	2	2	2	2	2	2	2	6							7
45	2	4	2	3	1	3	2	1	7	4	2	1	5					1	4				2	1	1	0	2	0	0	2	2	2	1	1	0	1	0	0		1	0	3	4	5	6				1
46	1	5	2	6	2	3	1	1	6	4	2	1	5					5					1	1	2	1	2	1	1	1	2	2	1	1	0	2	1	1	0	0	0	3	5	6					6
47	2	5	1	4		2	2	1	1	2	2	1	5					3					2	0	1	0	0	0	0	0	0	0								2									1
48	2	4	3	3	2	3	2	1	7	2	2	2	5					5					2	0	0	0	0	0	0	0	2	1	0	0	0	0	0	0	0	0	0
49	2	6	2	4	2	3	1	1	7	3	1	1	5					4					1	1	1	0	1	0	0	0	1	1	1		0	1	0	0	0	0	0	1	3						1
50	1	1	2	3	2	1	2	5	1	2	2	2	5					1					2	1	1	0	1	0	0		2	2	0	0	0	0	0	0	0	1	1	1							1
51	2	5	1	1	4	3	2	1	6	2	2	1	5					5					2	1	2	0	2	0	0	1	2	2	1	0	0	0	0	0	0	2	0	4							4
52	2	6	2	6	2	2	2	1	6	3	3	1	5					4					2	1	1	0	0	0	0	0	2	2	1	0	0	1	0	0	0	0	0	6							1
53	1	2	3	3	2	3	2	5	7	4	1	1	4					4					1	2	2	2	2	2	2	2	2	2	2	2	1	1	1	2	1	2	2	1	3	5	6				6
54	2	4	2	7	4	3	2	1	7	4	2	1	5					5					2	2	2	2	0	1	2	2	2	2	2	1	0	0	1	1	0	1	0	3	4	6					3
55	2	3	2	3	1	3	2	1	7	4	2	1	5					4					1	2	2	2	2	2	2	2	2	2	2	1	1	1	1	2	2	1	2	6							7
56	1	4	2	3	5	4	2	1	7	3	2	1	4					5					1	2	2	0	1	1	2	2	2	2	2	2	1	0	2	1	0	1	2	3	4	5					3
57	2	6	2	4	2	2	2	1	7	4	1	1	5					4					1	2	2	2	2	2	2	2	2	2	2	2	2		0	0	2	2	2	3	4	5	6				3
58	1	6	2	6	2	2	2	1	5	3	1	1	5					5					1	2	2	1	2	2	2	2	2	2	2	2	1	1	1	2	2	1	2	3	4	5	6				7
59	2	5	2	7	3	3	2	1	4	2	2	1	5					5					1	0	1	0	1	1	1	1	1	1	1	1	0	0	0	0	0	0	0								1
60	2	4	4	7	2	3	1	1	7	3	1	1	5					4					1	1	1	1	1	0	2	1	2	1	1	1	1	2	2	2	0	2	1	3	6						3
61	1	6	1	6	2	2	1	1	6	2	1	1	5					5					2	2	2	1	2		2	2	2	2	2	0	0	0	1	1	0	2	0	1	4	6					1
62	1	6	1	1	2	2	2	1	7	4	1	1	5					4					1	2	2	2	2	2	2	2	2	2	2	2	1	1	2	2	1	1	1	3							3
63	2	5	1	1	1	2	2	1	1	1	2	1	5					4					2	1	1	0	2	0	2	2	2	2	1	2	0	0	0	1	1	2	0	4							1
64	2	1	2	3	2	3	2	5	4	1	2	1	5					5					2	1	1	0	1	2	0	1	2	2	2	2	0	0	0	0	2	2	0	1	3	5					1
65	2	4	3	3	1	3	2	1	7	4	2	1	5					3					1	1	1	1	1	1	1	1	1	1	1	1	0	0	0	0	0	0	0	1	3	4					1
66	1	6	2	1	2	2	2	1	1	1	2	1	5					4					2	1	1	0	2	1	2	1	2	2	1	2	0	0	0	0	0	2	0	3							3
67	2	6	5	7	2	2	2	1	7	4	1	1	5					4					1	0	1	2	2	2	0		2	2	1	2	0	2	1	2	0	0	0								4
68	1	2	3	1	8	4	2	1	7	4	2	1	5					2	4				1	2	0	2	2	1	2	2	2	2	2	2	2	0	2	0	0	2	2	6
69	2	5	2	6	2				7	4	1	1	4					5						2	0	1	0	0	0	0	0	0	1	1	0	0	1	1	0	1	1	6
70	1	1	4	5	3	3	2	1	2	2	2	1	5					4					1	1	0	0	0	0	1	0	1	0	0	0	0	0	0	1	0	0	0	4
71	2	4	2	3	1	2	2	5	7	4	3	1	5					5					1	1	0	1	1	2	0	0	2	2	0	0	0	0	2	1	0	0	0	3	4
72	1	2	2	3	1	4	1	1	7	4	1	2	5					1	3	4			1	2	2	2	2	1	2	2	2	2	2	2	0	2	0	1	1	2	2	1	3	4					6
73	2	3	2	3	1	3	2	1	7	4	1	1	5					5					1	2	2	2	2	2	2	2	2	2	1	2	1	2	1	1	2	2	1	1	2	3	4	5	6		1
74	1	4	4	3	3	4	2	1	7	3	2	1	5					4						2	2	0	2	0	1	1	1	2	2	2	0	0	1	1	0	0	0	3							3
75	2	3	3	3	2	3	2	1	4	1	2	2	5					4					2	2	2	1	2	2	2	2	2	2	2	2	1	1	2	1	1	2	2	6							3
76	2	1	4	5	3	4	2	1	3	3	2	1	5					5					1	1	2	1	0	1	0	1	1	1	0	1	0	0	0	0	0	0	1	3							3
77	1	5	3	3	3	4	2	1	4	2	2	1	1					5					2	1	1	1	1	0	1	1	2	2	1	0	0	0	0	0	0	0	0	1	3						1
78	1	5	2	1	3	4	2	1	6	4	1	1	5					5					1	2	2	2	2	2	2	2	2	2	2	2	2		2	2	1	2	1	3							3
79	1	2	4	2	1	1	2	1	4	2	2	1	5					5					2	0	0	0	0	0	0	2	1	2	2	2	0	0	1	0	0	2	0
80	1	4	2	2	3	2	2	1	6	4	2	1	5					5					1	1	0	1	0	1	1	0	1	0	1	0	0	1	1	1	0	0	1	1	3
81	1	5	2	3	1	5		1	7	4	2	1	5					5					1	2	2	2	1	0	0	0	1	1	1	1	0	0	0	0	0	1	0	3	6						3
82	2	1	3	5		4	2	1	7	4	2	1	5					5					1	1	1	2	2	2	2	2	2	2	2	2	0	0	2	2	0	0	0	3	4	5	6				3
83	2	6	2	6	1	2	2	4	4	2	2	1	5					4					2	1		0	1	1	1	1	1	1	1	0	0	0	0	0	0	0	0	1
84	1	5	2	7	2	1	2	1	4	2	2	1	5					2					2	1	1	0	1	1	0	0	0	0	0	0	0	0	0	0	0	0	0	3							3
85	2	2	2	6	2	3	2	3	4	2	2	1	5					5					1	1	2	0	2	1	1	2	2	2	2	2	0	0	0	0	0	2	0	1							1
86	1	5	2	3	2	4	2	1	7	3	1	1	5					4					1	2	2	1	2	1	1	1	1	2	2	2	1	0	0	1	0	2	0	6							3
87	1	3	3	6	1	5	2	5	7	4	3	1	5					5					1	2	2	2	2	2	2	2	2	2	2	2	2	2	2	2	1	2	2	7							7
88	2	4	3	3	2	4	1	5	4	2	2	1	4					5					2	1	1	0	1	2	2	2	2	2	2	2	0	0	0	1	0	1	0	1							4
89	2	5	1	3	1	4	2		7	4	1	2						4					1
90	2	6	2	4	2	2	2	1	1	1	3	1	5										2
91	1	6	2	7	1	3	2	1	6	4	2	1	5					5					2	2										2								3
92	2	5	3	3	2	3	2	1	6	3	2	1	5					4						1	2	1	2	1	2	2	2	2	1	1	0	1	1	1	0	0	0								3
93	2	4	3			3	1	5	2	1	3	1	5					5					2	1	2	0	1	1	0	1	2	2	1	1	0	1	0	0	0	0	0	1							1
94	2	3	2	4	2	3	2	1															2	1	0	0	1	2	0	0	0	0	0	2	2	0	2	0	0	0	0	1
95	2	4	1	7	3	3	2	5	7	4	2	1	5					4					1	2	2	2	2	2	2	2	2	2	2	2	2	2	2	2	2	2	2	5							5
96	1	5	1	1	3	4	2	1	4	2	2	1	5					4					2	2	1	2	2	2	2	2	2	2	1	2	1	1	1	2	2	2	2	3							4
97	1	4	4	3	4	3	2	1	7	4	2	1	5					5					1	1	1	2	2	1	0	1	2	1	2	2	2	2	2	1	0	0	2	5	6						5
98	2	4	2	3	3	4	2	1	7	4	1	1	5					5					1	1	2	2	1	1	1	1	1	1	1	1	1	1	1	1	0	0	0	6							6
99	2	4	2	7	1	3	2	5	7	4	2	1	4					5					1	1	2	2	0	1	0	0	1	1	1	1	0	0	0	0	0	0	1	3							5
100	1	4	4	2	4	3	2	1	7	4	1	1	5					4					1	2	2	1	2	2	2	2	2	2	2	2	0	0	1	1	0	1	1	3	5	6					3
101	1	3	2	1	5	3	2	1	1	1	2	1	5					4					2	1	2	0	1	0	1	1	2	2	2	2	0	0	0	0	0	0	0	3							3
102	2	5	2		3	3	2	1	7	4	1	1	4					5					1	2	2	2	2	2	2	2	2	2	2	2	2	2		2	0	1	2	3	4	5	6				1
103	1	5	5	2	2	2	2	1	6	4	2	1	5					2	4				1	2	2	2	2	1	0	0	2	2	0	1	0	0	1	1	1	2	0	3							3
104	2	2	3	3	6	3	2	1	7	4	1	1	5					4					1	2	1	2	1	2	1	2	2	2	1	2	2	0	2	0	0	0	2	4							3
105	1	6	1	1	2	2	2	1	7	4	1	1	5					5					1	2	2		2	2	2	2	2	2	2		2	2	1	1	1	2	2	6							6
106	2	3	2	6		3	2	1	4	2	2	1	5					4					1	0	1	0	1	1	1	1	2	2	1	1	0	1	1	1	0	1	1								3
107	1	3	2	3	4	3	2	1	2	2	2	1	5					5					2	0	0	0	0	0	0	1	1	1	1	0	0	0	0	0	0	0	0
108	2	4	2	4	2	3	2	1	6	3	2	1	4					5					1	2	2	2	2	2	2	2	2	2	2	0	2	2	1	1	2	2	2	3	6						6
109	2	1	3	3	3	3	2	5	4	2	2	1	5					5					1	1	1	0	1	0	1	1	2	2	1	2	0	0	0	0	0	0	0	1	2	3	4	5	6		1
110	2	3	3	3	8	4	2	1	7	4	1	1	4					4					1	0	2	1	1	1	2	2	1	1	1	2	0	0	0	0	0	0	0								3
111	2	4	5	7		4	2	4	7	4		1	5										1	2	2		2	2	0		1			2	0	0	1	2		2	2	5	6						3
112	1	5	5	3	5	1	2	1	5	2	1	1	5					4					2	2	2	1	2	1	0	2	1	1	0	0	0	0	1	1	2	0	0	4							4
113	2	5	2	6	4	3	1	1	7	4	2	1	5					5					2	1	2	1	2	1	1	2	2	2	1	1	0	1	0	1	0	0	0	1	3	4	6				3
114	1	2	2	1	1	3	1	1	7	2	2	1	5					5					1	0	0	0	1	1	2	2	2	1	1	0	1	1	1	1	2	2	2
115	1	6	1	6	2				1	1	3	1	5					5						1	1	1	2	1	1	1	2	2	2	2	1		1	1	1	1	1	3
116	1	6	4	1	3	2	2	1	6	3	1	1	5					5					2	1	2	0	1	1	1	1	1	1	1	1	0	0	0	0	0	0	0	1							1
117	1	5	4	3	3	1	2	1	4	2	2	1	5					5					1	1	2	0	2	2	1	0	2	2	2	2	0	0	1	1	0	0	1
118	2	1	2	4	2	3	2	2	4	2	2	1	5					5					2	1	1	0	2	1	1	1	2	2	1	1	0	0	1	0	0	1	0	3	4	6					1
119	2	5	2	7	5	3	2	1	6	4	2	1	5					5					2	1	0	0	0	1	1	1	1	1	0	0	0	1	0	1	0	2	0	3	4	6
120	1	6	4	2	3	2	2	1	7	3	1	1	5					4					2
121	2	5	3	4		1	2	1	7	4	1	1	5					4					1	1	0		0	0			0	1	1	1	0	0	1	0	1	1	1	3
122	1	2	4	3	3	1	2	5	1	1	2	1	5					5					2	1	2	1	1	1	1		2	2	2	2	0	0	2	0	0	0	0	1	4	5	6				7
123	2	6	2	6	1	1	2	1	7	3	3	1	5					5					1	1		2				1	1	1		2	1		0	0	1	1		6
124	2	2	3	3	3	4	2	1	4	2	2	1	5					5					2	2	2	1	1	1	2	2	2	2	1	1	0	1	1	1	0	1	0	3	4						3
125	1	5	2	3	2	3	1	4	6	4	2	1	5					4					1	1	1	0	1	1	1	1	2	1	1	1	0	0	0	0	0	0	0	6							3
126	2	1	3	5	3	3	2	1	2	2	1	1	5					5					1	1	0	0	1	0	2	0	2	2	0	0	0	0	0	0	0	0	0	3	4
127	1	6	2	6		2	2	1	7	4	1	1	5					4					1	0	0		0	0	0	0				0	0
128	1	4	2	3	3	2	2	1	7	4	2	1	5					4					1	2	2	2	2	1	1	0	2	2	0	1	1	1	1	1	0	0	2	5	6						5
129	2	2	2	4	2	3	2	5	7	4	2	1	5					5					1	0	0	2	1	1	0	0	0	0	1	1	0	0	0	0	1	0	2
130	2	3	3	7	2	3	2	1	1	1	2	1	5					1	4				1	0	1	0	0	1	0	0	2	2	1	2	0	0	2	2	1	1	1								1
131	2	3	1	7	2	3	2	5	7	4	2	1	4					4					1	2	2	2	2	2	2	2	2	2	2	1	2	2	2	1	0	2	2	3	4	5	6				3
132	1	6	2	6	1	5		1	6	3	1	1	5					5					2	0	2	0	0	0	2	2	2	2	2	2	2		1			2
133	1	6	2	7	2	2	2	1	7	4	1	1	5					4					1
134	1	5	4	3	5	4	2	1	4	1	2	1	5					4					2
135	2	4	2	3	5	3	2	1	7	4	2	1	5					5					1	2	2	2	2	2	2	2	2	2	2	0	0	0	2	1	0	0	2	3							3
136	2	6	2	3	3	3	2	1	7	4	1	1	4					4					1	2	2	2		2	2		2						2	2				6
137	1	5	1	3	1	2	2	1	7	3	2	1	5					4					1	1	2	2	1	1	1	1	1	1	1	1	0	1	1	1	0	0	0	3	6						3
138	2	5	2	3	2	5	2	1	7	4	2	1	4					5					1	0	0	2	0	2	0	1	2	2	1	1	0	2	1	1	1	0	1
139	1	6	2	1	2	2	2	1	7	3	1	1	5					4					1	2	2	0	2	2	2	2	2	2	1	1	0	0	1	0	0	2	2	4							4
140	1	3	2	3	3	3	2	1	7	4	1	1	4					4					1	2	2	2	2	2	2	2	2	2	2	2	0	0	0	0	0	0	0	6							6
141	2	4	2	7	3	4	2	1	7	4	2	1	4					5					1	2	2	2	2	2	2	2	2	2	2	2	1	1	1	1	2	2	2	3							3
142	2	5	2	3	3	3	2	1	6	4	2	1	5					5					1	2	2	1	2	1	1	2	2	2	2	2	0	0	0	1	1	2	2	3							3
143	1	5	3	3	3	3	2	5	7	4	2	1	5					5					1	2	1	2	1	2	2	2	2	2	2	1	2	2	0	1	1	1	2	6							1
144	2	2	3	7	2	3	2	3	4	2	2	1	5					1					1	1	1	1	2	1	2	2	2	2	1	2	0	1	1	1	0	2	2	3	4	5					3
145	2	3	2	3	3	3	2	5	6	4	2	1	1					1	2	3	4		1	2	2	2	2	2	2	2	2	2	2	2	2	2	2	2	1	2	2	1							1
146	1	2	2	7	2	3	2	1	6	4	1	1	5					5					1	1	1	2	2	0	0	2	2	2	2	2	0	0	1	2	0	2	0	3	4	5	6				3
147	1	5	2	7	5	3	1	1	7	4	1	1	5					5					1	1	0	0	1	2	1	1	1	1	1	1	0	2	1	1	0	0	1	6
148	1	4	3	6	1	1		5	3	2	2	1	5					4					2	1	0	0	0	0	1	1	2	1	1	1	0	2	0	1	0	1	0	6
149	2	4	2	7	3	3	2	1	7	4	1	1	5					5					2	1	2	2	2	2	2	2	2	2	1	2	2	2	2	1	0	1	0	1	3	4	5	6			1
150	2	5	1	1	2				7	4	2	1	5					4						1	2	2	1	0	2	2	2	2	1	0	0	1	0	0	0	2	0	5							1
151	1	6	2	6	2	2	2	1	7	4	1	1	5					4					1	0	0	2	1	0	0	0	2	1	1	1	0	0	1	1	0	0	1
152	1	4	1	6		3	2	1	7	4	1	1	4					4					1	2	0	2	2	2	1	2	2	2	2	2	2	2	2	2	2	2	2	5
153	1	1	2	3	2	3	2	4	7	4	2	1	5					4					1	0	0	0	0	0	0	0	0	0	0	0	0	0	0	0	0	0	0
154	1	6	2	6	2	3	2	1	6	4	1	3	5					4					2	1	1	1	2	0	1	2	2	2	1	2	2	1	2	1	0	1	0	1							1
155	2	5	1	4	2	2	2	1	7	3	3	1	5					5					2
156	2	6	2	6	7	3	2	1	7	3	1	1	5					4					2	2	2	0	2	2	2	2	2	2	1	2	0	0	0	0	0	1	0	3	4	6					3
157	2	3	3	3	3	3	2	1	6	3	1	1	5					5					2	1	2	0	2	0	2	2	2	2	2	2	2	2	1	1	0	2	0	3	4	6					7
158	2	3	3	3	4	4	2	1	6	4	2	1	1					2	4				2	2	2	2	2	2	2	2	2	2	2	1	2	2	2	2	2	2	1	1	4	6					1
159	2	3	3	3	1	2	2	5	6	1	3	1	5					5					2	0	0	0	0	0	0	0	0	0	0	0	0	0	1	0	0	0	0
160	2	2	3	3		3	2	1	7	4	2	1	5					5					2	2	2	2	2	1	2	1	2	2	2	1	0	1	2	2	1	2	2	1	3	4	6				1
161	2	3	3	7	4	4	2	1	7	4	2	1	5					5					1	1	2	1	2	2	1	1	2	2	2	1	0	0	0	0	0	0	0	1	6						7
162	1	3	2	3	3	2	2	1	7	4	1	1	5					5					1	2	2	2	2	2	2	2	2	2	2	2	0	0	0	0	2	2	2	5							5
163	1	4	4	3	1	1	2	1	3	3	1	1	5					5					2	0	0	0	1	0	1	1	2	2	0	1	0	0	0	0	0	0	0
164	2	3	1	7		4	2	1	6	3	2	1	5					1					1	0	0	0	0	0	0	1	1	1	0	0	0	0	0	0	0	0	0
165	2	6	2	6	2	3	2	1	6	4	1	1	5					5					1	2	2	2	2	1	2	1	2	2	2	2	1	0	0	0	0	2	0	3							1
166	2	5	1	3	2	3	1	1	3	3	1	3	5					5					2	1	1	2	1	1	1	0	2	2	2	2	2	0	0	0	1	1	0	5							5
167	2	5	2	1	1	3	2	1	7	4	1	1	5					5					1	1	1	2	0	1	1	1	2	2	1	2	1	1	1	2	0	0	2	5							5
168	1	5	1	6	2	2	2	1	7	4	2	1	5					4					1	2	2	2	2	2	2	1	2	2	2	0	0	0	2	2	2	2	1	3							3
169	2	3	2	3	2	4	2	1	7	4	1	1	5					2					2	2	2	2	2	1	2	2	2	2	2	2	2	2	1	1	2	2	1	3							3
170	1	3	4	3	1	2	2	1	7	3	2	1	1					4					1	2	2	2	2	2	2	2	2	2	2	2	2	2	2	2	2	2	2	5							5
171	2	4	3	1	2	2	2	1	6	2	1	1	5					5					2	1	2	0	2	1	2	2	2	2	2	2	1	1	2	1	1	2	2	1							6
172	2	2	3	4	3	3	2	1	7	3	1	1	5					5					1	2	1	2	1	1	2	2	2	2	2	2	1	1	2	2	0	1	2	3	4	6					1
173	2	4	2	3	2	3	2	1	6	3	2	2	5					4					1	2	2	1	2	2	2	2	2	2	1	1	0	0	1	1	2	2	2	5	6						3
174	2	3	2	7	3	3	2	1	7	4	2	1	5					5					1	1	1	1	1	1	0	0	2	1	1	1	0	1	1	1	0	0	1	3							3
175	2	4	2	3	5	4	2	1	7	3	2	1	5					5					1	1	1	1	2	1	0	0	2	1	1	1	0	0	1	1	0	0	1	3	4						3
176	1	2	2	3	3	3	2	1	6	2	1	1	5					5					2	1	1	0	1	1	2	2	2	2	0	1	0	0	0	0	0	0	0	6							1
177	2	3	3	4	5	3	2	5	2	2	2	1	5					5					1	1	2	1	2	0	0	1	2	2	2	2	0	0	0	0	0	2	0	1							1
178	2	2	2	3	3	3	2	1	6	4	1	1	5					5					1	2	1	2	2	0	2	2	2	2	2	2	0	0	0	0	0	0	0	4	6						1
179	2	6	2	7		4	2	1															2	0	0	0	0	0	0	0	2	2	1	2	0	1	0	0	0	0	0
180	1	5	2	6	1	3	2	1	7	4	1	1	5					5					2	2	2	2	1	1	2	1	2	2	1	2	1	2	1	1	2	1	2	3	4	5	6				7
181	2	6	2	4	2	2	2	1	7	4	1	1	4										1	1	2	2	0	0	1	1	2	2	2	2	1		1		0	0	0	3	4						3
182	2	4	4	4	1	3	1	1	4	2	2	1	5					2	3	4			2	1	1	1	2	1	2	1	2	1	2	2	2	2	1	2	0	0	1	1	3	4	5				1
183	1	3	2	3	5	2	2	1	4	2	2	1	1					5					2	0	0	0	1	0	0	0	1	0	0	0	0	0	0	0	0	0	0
184	1	2	2	3	3	3	2	4	2	2	2	1	5					5					2	1	1	0	0	0	0	1	2	2	0	1	0	0	0	0	0	0	0	3	4						1
185	2	3	2	1	2	3	2	4	4	3	1	3	5					1	2	4			1	2	2	2	2	2	2	2	2	2	2	2	2	1	2	1	0	1	2	1							1
186	2	3	2	3	1	3	2	1	6	3	1	1	5					5					1	0	0	0	0	0	1	0	2	2	0	1	0	0	0	0	0	0	0
187	2	6	1	6	1	1		5	7	3		1											1	1	0	1	0	1	0	0	0	0	2	0	2	0	2	0	2	2	2	6
188	1	5	4	3	4	2	2	1	7	3	1	1	5					4					2	2	2	2	2	2	2	2	2	2	2	2	2	0	1	1	0	1	2	6							7
189	1	5	4	2	3	2	2	1	7	4	2	1	5					1					1	1	2	1	2	2	2	2	2	2	2	2	2	2	1	1	1	2	2	4	6						4
190	1	6	2	1	3	2	2	1	7	4	1	1	5					5					1	1		1	1	1	1	1	2	2	1	2	2		1	1				3
191	1	3	2	3	2	3	1	1	7	4	1	2	4					4					1	0	1	1	1	1	1	1	0	0	1	0	0	2	1	1	1	1	1								1
192	1	6	2	6	3	2	2	1	5	3	2	1	5					4					2	2	2	1	2	1	1	1	2	2	2	2	2		1	1	1	2	1	3							4
193	2	4	4	7	6	2	2	1	4	2	2	1	5					5					2	1	1	1	1	1	1	1	1	1	1	1	0	0	1	0	0	0	0	1	6						1
194	1	5	2	3	2	3	2	1	7	4	2	1	5					5					1	1	2	1	1	1	2	1	2	2	2	2	0	1	0	1	1	1	1	1	3	5					1
195	1	5	4	2	5	3	2	1	7	3	2	1	5					3	4				1	0	0	1	0	0	1	0	2	2	2	2	1	1	0	0	0	0	0
196	2	4	3	3	8	2	2	1	6	4	1	1	1					1					1	1	2	1	2	1	2	1	2	2	2	2	0	0	1	1	0	2	0	3							7
197	2	2	3	3	1	3	2	3	4	2	1	1	5					4					2	1	1	1	1	1	1	1	1	1	1	1	1	1	1	1	1	2	1	3							3
198	2	2	2	6	3	3	2	1	7	3	2	1	5					5					1	1	2	0	1	1	1	1	1	1	1	2	0	1	1	0	0	0	1	1	3	4	5	6			1
199	1	2	2	3	2	3	2	1	7	4	1	1	5					5					1	2	2	2	2	0	1	2	2	1	2	1	0	2	1	1	0	0	0	4	5	6					6
200	2	1	3	3	1	5	2	5	1	1	2	1	5					5					2	1	1	0	1	0	0	1	1	1	0	0	0	0	0	0	0	1	1	4							1
201	2	5	4	1	3	3	2	1	5	3	1	1	5					4					2	2	2	1	1	1	1	1	2	1	2	2	1	0	1	1	0	1	0	3	4	5					3
202	2	2	4	3	2	1	2	5	6	4	2	1	5					5					1	1	1	1	2	1	1	1	1	1	1	1	0	0	1	0	0	0	0	5	6						6
203	2	3	2	7	2	3	2	1	4	2	2	1	5					4					1	2	2	2	2	2	1	2	2	2	2	2	0	0	0	0	1	1	1	3	6						3
204	1	6	2	7	5		2	1	5	3	2	1	5					4					2	2		1	1	1	2	1	2	2	0	0	0		1	0	1	2	0	5
205	1	3	2	1	6	4	2	1	7	4	1	1	4					4					1	2	2	2	2	2	2	2	2	2	2	2	0	0	2	2	1	1	1	1	3	4	5	6			1
206	1	6	2	6	3	2	2	1	6	4	1	1	2					4					1	2	2	0	2	2	2	1	2	2	2	2	1	0	2	2	1	0	2	6							5
207	1	5	2	1	2	3	2	1	2	2	2	1	5					4					1	1	1	1	1	1	1	1	2	1	1	1	0	1	0	1	0	0	0	6							6
208	1	3	4		4	4	2	1	7	4	2	1	5					5					2	1	1	0	2	0	2	2	2	2	2	2	0	0	0	0	0	1	0	1							1
209	1	5	2	6	1	3	1	1	5	2	3	1	1					3	4				1	1	1	0	0	1	1	1	1	1	1	1	1	1	0	0	0	0	0	3	4	5	6				1
210	2	5	2	6	4	2	2	1	4	2	2	1	5					5					2
211	2	5	2	6	2	3	2	1	6	4	2	1	5					5					1	1	2	2	1	1	0	0	2	2	2	1	0	0	0	0	1	0	1	5	6						6
212	1	6	1	6	1	2	2	1	7	4	3	1	5					5					1	2	2	2	2	2	0	2	2	2	2	2	2		2	1	1	1	1	6							7
213	2	2	2	7	2	3	2	2	1	1	2	1	5					5					2	2	2	1	1	0	0	0	1	1	1	2	1	0	0	0	0	0	0	1	2	3	4	5	6		1
214	2	3	3	3	1	3	2	5	7	4	1	2	5					1					1	2	2	2	2	2	2	2	2	2	2	2	0	0	2	1	1	1	1	3	4	5	6				3
215	1	5	2	1	3	3	2	1	6	3	1	1	5					5					2	1	1	0	1	0	1	1	2	2	2	2	0	1	0	0	0	1	0	1	6						1
216	2	3	2			2	2	5	7	4	1	1	5					2					1	1	0	2	2	1	1	1	2	2	1	2	0	0	1	1	0	0	1	4	6
217	2	6	1	6	1	2	2	5	1	1	3	1	5					5					2	2	2	0	2	2	0	1	2	2	2	2	0	0	0	0	0	2	0	1	5						1
218	2	3	2	3	1	3	2	5	7	4	1	1	5					5					1	0	0	0	0	0	1	1	1	1	0	0	0	0	0	0	0	0	0
219	2	4	1	7	1	4	2	1	4	2	1	1	5					4					1	1	2	0	2	0	0	0	2	2	2	2	0	1	0	0	0	0	0	4	5						1
220	1	6	2	6	1	2	2	5	1	1	2	1	4					4					2	2	2	1	2	1	0	0	0	0	1	1	0	0	2	2	1	1	0	2	3	4	5	6			2
221	2	5	2	7	1	2	2	5	1	2	2	1	5					5					1	2	2	1	1	1	1	1	1	2	2	2	2	2	0	0	0	1	0	3							1
222	1	2	2	3	3	2	2	5	7	4	2	2	5					5					1	1	0	2	2	0	2	2	2	2	1	2	0	0	0	0	0	1	0	1	6
223	2	5	1	3	1	1	2	5	1	1	3	1	5					5					2	1	2	0	1	2	0	1	2	2	1	1	0	0	2	0	0	2	0	3							1
224	1	4	4	3	8	4	2	1	4	1	2	1	5					4					2	1	2	0	1	0	1	1	2	1	1	2	0	0	0	1	0	0	0	3	4						1
225	2	2	3	3	1	3	2	1	7	4	1	1	5					5					1	1	2	2	2	2	2	2	2	2	2	2	0	0	1	1	0	1	2	3	4	5	6				1
226	2	5	2	6	1	2	2	1	7	4	2	1	5					4					1	0	1	0	1	0	0	0	2	1	1	2	0	0	1	2	0	0	0								3
227	1	6	1	6	2	4	2	1	1	1	1	1	5					5					2	0	1	0	1	0	0	0	1	1	0	0	0	0	0	0	0	0	0								1
228	2	4	2	3	2	4	2	1	1	1	2	1	5					5					2	0	1	0	1	0	1	1	2	2	1	1	0	0	0	0	0	0	0								1
229	2	6	1	6	6	2	2	1	6	2	2	1						4					1	1	2	2	2	2	2	2	2	2			2				2	2	2	3	4	5	6
230	2	2	3	3	4	4	1	1	1	2	2	1						5					2	1	1	2	2	1	0	1	2	2	2	2	2	2	1	1	0	2	0	1	3	6					1
231	1	6	2	6	2	2	2	1	7	4	2	1	5					5					1	0	0	0	0	0	0	0	0	0	0	0	0	0	0	0	0	0	0
232	2	1	2	3	2	3	2	1	6	4	1	1	5					5					1	1	2	0	1	0	1	1	2	1	1	1	0	0	0	0	0	1	1	3	5	6					1
233	2	3	3	3	4	3	2	1	4	2	2	1	4					5					1	2	2	0	1	0	0	0	1	1	2	1	0	1	1	2	0	0	0	1	3	4					3
234	1	6	2	3	3	2	2	1	7	2	1	1	5					4					1
235	2	4	3	7	3	4	2	1		2	2	1	5					5					2	1	1	0	1	0	0	0	1	0	2	1	0	1	1	1	0	0	0	1	3	4	6				1
236	2	6	2	1	1	4	2	1	6	3	1	1	5					5								1	0	0					1	2		0				2	0
237	2	1	2	6	3	3	1	5	7	4	2	1	5					5					1	1	2	1	2	2	2	2	2	2	2	2	1	2	1	1	1	0	0	1							1
238	1	4	4	2	8	3	2	1	7	3	1	2	1					1					2	1	1	1	2	1	2	2	2	2	2	2	1	1	1	1	0	0	0	6							1
239	1	4	2	3	5	3	2	1	6	2	2	1	5					1	2	3	4		1	2	2	0	2	0	2	2	2	2	2	2	2	2	2	2	0	2	0	1	4						1
240	2	5	1	6	6	3	2	1	6	3	2	1	5					4					1	0	0	0	0	0	0	0	1	0	2	1	0	0	1	1	0	0	0
241	1	5	2	1	2	3	2	1	7	4	1	1	5					4					2	1	1	0	1	0	2	1	2	2	2	2	0	0	0	0	0	0	0	3							3
242	2	3	3	3	8	4	2	1	7	4	2	1	5					5					1	2	2	1	2	1	2	1	2	1	1	1	1	0	1	1	0	1	0	6							1
243	2	3	3	3	2	3	2	5	7	4	1	1	3					1					1	1	1	2	1	1	2	2	2	2	1	2	0	2	1	1	0	1	1	3							3
244	1	5	2	2	2	3	2	1	7	4	1	1	4					5					1	2		2	1	2	2	2	2	2	2	2	1		2	1		1	1	4	6
245	1	5	1	1	4	3	1	1	7	4	1	2	2					4					1	2	2	1	2	2	2	2	2	2	2		1	2	1	2	2	2	2	6							6
246	2	5	4	2	4	3	2	1	6	4	2	1	2					5					1	0	0	2	0	0	0	1	2	1	2	2	0	0	2	2	1	2	2
247	2	5	3		3	1	2	1	7	4	2	1	5					4					1	0	0	0	0	1	0	0	0	1	0	0	0	0	0	0	0	0	0
248						2	2	1	7	4	2	1	4					5					1	0	1	0	0	0	0	0	0	0	2	0	0	0	1	2	0	0	0								3
249	2	5	3	6	1	1	2	1	6	4	3	1	5					5					1	0	0	1		1	1	1	2	1	1	1	1	0	1	0	0	2	2
250	1	4	4	2	5	4	2	1	1	1	2	1	5					5					2	2	1	0	2	0	1	1	1	0	2	2	0	0	2	1	0	0	0	1	4						5
251	1	6	2	6	2	2	2	1															1	1	1	2	1	1	2	1	2	2	1	2	1	0	1	1	0	0	0	3							3
252	1	2	2	3	2	4	1	4	7	3	2	1	4					4					1	1	0	0	1	1	0	2	2	0	0	2	0	0	0	0	0	0	0	3	4	5
253	1	3	4	2	2	4	1	1	1	2	2	1	5					4					2	1	1	0	2	1	2	2	2	2	2	0	0	2	2	0	2	2	0	1	3	4					1
254	1	4	4	3	4	4	2	1	6	4	2	1	4					5					1	2	2	1	2	2	1	1	2	2	2	2	0	2	0	1	1	2	2	3	4	5	6				6
255	2	6	1	4	2	2	2	1	7	4	1	4	5					5					1	2		2	2	1	2	2	2	2	2	2	1		1	1	2	2	2	6
256	2	3	5	6	1	4	2	5	1	1	2	1	5					5					2
257	2	5	1	4	3	3	2	1	1	1	2	1	5					5					2	0	1	0	0	0	0	0	1	1	0	0	0	0	0	0	0	0	0								1
258	1	5	2	1	3	3	2	1	7	4	1	1	5					4					1	2	2	2	2	2	2	2	2	2	2	2	2	2	2	2	2	2	2	4							7
259	2	4	2	3	3	4	2	1	5	3	2	1	5					5					1	1	1	1	1	1	1	1	2	2	2	2	0	2	1	2	0	1	1	3	4	5	6				3
260	2	3	2	6	3	3	2	1	4	2	2	1	5					4					2	1	1	0	1	0	1	1	2	2	1	1	0	0	0	0	0	1	0	1	3						1
261	1	6	2	6	1	2	2	1	7	4	1	1	5					5					1	0	0	0	0	0	0	0	0	0	0	0	0	0	0	0	1	0	1
262	1	3	4	2	1	3	2	1	6	4	2	1	5					5					1	2	1	1	1	0	0	0	1	1	1	1	0	0	0	0	0	0	0	1							3
263	1	5	2	1	8	2	2	1	6	3	1	1	1					4					2	2	2	2	2															1							1
264	1	3	4	3	4	3	2	1	7	4	2	1	5					5					1	0	2	1	1	0	1	0	2	1	0	1	1	0	1	2	0	0	0								3
265	1	2	4	3	4	2	2	1	2	1	2	1	5					5					2	1	1	0	1	0	0	0	1	1	1	2	0	0	1	0	0	0	0	1	6						1
266	1	5	2	3	3	3	1	1	7	4	1	1	5					1	2	3	4		1	2	0	1	0	2	2	1	2	1	0	2	0	2	2	2	0	0	0	6
267	1	4	1	3	2	3	1	1	7	2	2	1	5					4					1
268	1	6	5	1	1				7	4	1	1	1					3
269	1	2	2	3	3	3	2	5	7	4	2	1	5					5					1
270	2	1	2	5	2	4	2	1	7	4	1	2	1	4				5					1	0	0	0	0	1	1	0	1	1	0	0	0	0	1	1	0	0	0
271	1	6	4	1	8	2	2	1	2	2	2	1	5					4					2	1	2	0	1	0	1	2	2	2	2	1	0	0	0	0	0	0	0	5							5
272						3	2	1	7	3	2	1	5					4					1	0	2	0	2	1	2	2	2	2	2	2	2	0	2	0	0	1	0
273	1	5	2	6	2	2	2	1	6	3	2	1	2					5					2
274	1	5	2	3	2	4		1	7	4	1	2	4					4					1	1	2	2	2	2	0	2	2	2	1	2	0	0	0	0	0	1	0	6							5
275	2	5	1		2	4	2	1	6	3	2	1	5					4					2	2	2	2	2	2	2	2	2	2	2	2	2	2	2	2	0	2	1	6							1
276	2	6	1	4		4	2	5	7	4	1	1						4					1	0		1		1	1	1	2	2	2	2	2	2	1	1	1	1	1
277	2	6	2	6	1	1		1	6	3	1	1	5					4					1			0	2		1	2	2	2	2	2	0		1		0	0	0
278	1	6	2	2	2	2	2	1	3	4	1	1	5					4					1	2	2	2	2	2	2	2	2	2	2	2	1	1	1	1	1	1	1	5							5
279	2	6	2	4		2	2	1	6	3	1	1	5										1	1		0	2	1	1	2	2	2	2	2	0	0	0	0	0	0	0	1
280	2	6	2	6	1	2	2	1	7	4	1	1	5					5					1	2	2	2	2	2	2	2	2	2	2	2	2	2	2	2	2	2	2	6							6
281	1	5	2	3	2	2	2	1	7	4	1	1	5					5						1		2	2	2	2	2	2	2	1	2	1	1	2	2	1	2	0	1	5
282	1	4	4	3	4	5	1	1	6	3	2	1	5					4					2	0	0	0	0	0	0	0	1	0	0	0	0	0	0	0	0	0	0
283	2	4	2	1	2	3	2	5	7	4	2	1	5					5					1	2	2	2	2	1	2	2	2	2	2	2	0	0	0	0	2	2	2	1	3	4	5	6			1
284	2	4	2	6		3	2	1	6	4	1	1	5					5					2	2	2	2	2	2	2	2	2	2	2	2	2	0	2	1	0	2	0	7							7
285	2	5	2	6	2	2	2	1	6	3	2	1	5					5					1	0	0	1	0	0	0	0	1	0	0	1	0	0	0	0	0	0	0
286	1	6	1	2	2	2	2	1	4	3	2	1	4					4					2	0	0	0	2	0	0	0	2	2	1	2	0	0	0	1	0	1	0
287	1	5	4	3	3	4	2	1	4	2	2	1	5					5					2	2	1	1	1	2	0	1	2	1	2	2	0	1	2	2	0	1	0	1	3	6					3
288	1	4	1	1	2	3	1	1	2	3	1	1	5					1					1	1	1	1	1	1	1	1	2	1	2	1	1	1	1	1	1	1	1	3							1
289	1	3	2	3	4	3	2	1	7	3	1	1	5					5					1	2	2	2	2	1	0	1	2	2	0	2	1	0	2	0	0	0	1	7							7
290	1	5	2	3	3	3	2	1	6	2	2	1	5					5					1	1	1	0	1	0	1	1	2	2	1	1	0	0	0	0	0	0	0	1	3	4	6				1
291	2	6	2	2	1				7	4	1	1	5					5						1	1	2	1	1	2	2	2	2	2	2	0	1	0	0	0	2	0	1	3	4					1
292	2	4	5	7	4	3	2	1	7	4	2	1	5					5					1	1	2	2	2	1	2	2	2	2	1	2	1	1	1	1	2	1	2								1
293	2	5	3	4	2	2	2	1	7	4	2	1	5					1	2	3	4		1	1	1	1	1	1	1	1	2	1	1	1	2		1		1	1	0	1	3	4	5	6			1
294	2	5	2	3	1	3	2	1	4	2	2	1	4					5					2	1	1	0	2	1	2	2	2	2	1	2	1	1	1	1	0	0	1	1							1
295	2	5	2	3	2	3	1	1	6	3	1	1	5					5					1	2	2	2	2	1	2	2	2	2	1	2	0	1	1	1	0	1	1	4							3
296	1	5	2	3	3	4	2	1	6	4	2	1	5					5					1	2	2	0	1	0	1	1	2	2	1	2	0	0	0	0	0	1	0	6							3
297	2	6	1	6	3	3	2	1	7	4	1	2	5					1					1	2	2	2	2	2	1	2	2	2	2	2	2	2	2	2	1	1	1	3							3
298	1	2	4	3	4	3	2	1	3	3	1	1	5					5					1	1	1	0	0	0	0	1	1	1	0	1	0	0	0	0	0	0	0	3	4	5	6				3
299	2	5	3	6		3	2	5	4	2	2	1	5					5					1	0	1	1	1	2	1	1	2	2	1	1	0	0	0	0	1	0	0								1
300	2	6	2	6	2	2	2	1	6	3	1	1	5					5					2	0	1	1	2	2	2	2	2	2	1	2	1	1	1	1	1	1	1								1
301	1	1	5	5	3	4	1	1	6	3	1	1	5					5					1	1	2	1	1	2	2	2	2	2	1	2	1	1	2	1	2	1	2	6							3
302	2	3	2	6	3	3	2	1	6	3	1	1	5					5					2	1	1	0	1	1	2	2	2	2	0	1	0	0	0	1	1	1	0	3	4	6					6
303	2	5	2	6	1	4	2	1	7	4	2	1	5					4					1	0	0	0	0	0	0	0	0	0	0	0	0	0	0	0	0	0	0
304	2	2	2	4	2	3	2	5	7	2	2	1	5					4					1	1	2	0	2	2	2	2	2	2	1	2	0	2	2	0	0	1	2	6							7
305	2	4	2	3	3	4	2	1	7	2	2	1	1					5					2	2	1	1	0	1	2	2	2	2	2	1	0	0	1	1	0	0	0	1	3	4	6				1
306	2	4	2	7	1	3	1	1	4	2	2	1	5					4					1	2	2	2	2	2	2	2	2	2	2	2	2	2	2	2	2	2	2	1	3	6					1
307	1	2	4	3	2	2	2	2	1	1	2	1	5					5					1	0	0	0	0	0	0	0	0	0	0	0	0	0	0	0	0	0	0
308	1	4	3	1	1	1	2	1	7	4	3	1	5					5					1	2	0	2	2	2	2	2	2	2	2	2	2	2	1	1	2	2	2	1
309	1	4	2	3	4	3	2	1	7	4	2	1	5					5					1	1	1	2	1	1	1	1	2	2	2	2	1	0	0	1	0	0	0	3	4	5	6				3
310	2	4	2	3	1	3	2	3	4	2	1	2	1					4					1	1	1	0	1	0	1	1	2	2	2	2	0	1	1	1	0	0	0	1	4						1
311	2	6	2	6	3	3	2	1	7	4	1	1	5					2	4				1	2	2	2	1	1	2	2	2	2	2	2	2	1	2	1	1	2	2	6							4
312	2	5	1	7	4	2	2	1	7	4	2	1	5					4					1	1	2	2	2	2	1	0	2	2	2	2	2	2	1	1	2	1	2	5	6						6
313	2	5	2	6	2	4	2	1	7	4	1	1	5					5					1	2	2	2	2	2	2	2	2	2	2	2	1	2	2	2	2	2	2	6							1
314	2	7	1	6	1	1	2	1	5	3	3	1	5					5					1	1	1	1	1	1	1	1	1	2	0	1	1	0	0	0	0	1	1	1	3	4	6				3
315	2	3	3	3	3	4	2	1	7	3	2	1	1					5					1	2	2	1	1	1	2	2	2	2	2	2	0	0	0	0	0	1	1	1	4						1
316	2	2	2	7	1	3	2	1	7	4	2	3						4					1	2	0	2	2	2	2	2	2	1		1	0	0	0	0	0	0	1	2	3	4	6
317	2	5	2	1	2	3	2	1	7	4	2	1	5					5					1	1	1	1	1	2	2	2	2	2	1	0	0	0	0	0	1	1	0	1							1
318	2	2	3	7	2	3	2	4	7	4	2	1	5					5					1	1	2	0	2	2	2	2	2	2	1	1	0	0	0	0	1	2	1	3	4	5	6				3
319	1	1	4	5	2	3	2	1	7	1	1	1	5					4					2	1	0	2	2	1	2	2	2	2	1	2	0	0	0	0	0	0	2	6
320	2	4	3	1	3	2	2	1	6	2	2	1	5					4					2	0	0	0	1	2	2	2	2	2	2	2	0	0	2	0	0	0	0
321	1	6	2	1	4	3	2	1	7	4	2	1	5					5					1	1	1	2	2	1	2	1	1	1	1	1	0	0	0	0	0	0	0	5							5
322	2	4	2	3	3		1	5	7	4	1	3	3	4				4					1	2	2	2	2	2	2	2	2	2	2	2	2	2	2	2	1	1	1	4							5
323	1	5	2	3	5	2	2	1	7	4	1	1	5					4					1	2	2	2	2	1	2	1	2	2	2	2	2	0	1	1	1	1	2	6							6
324	1	4	1	1	3	3	2	1	7	4	1	2	4					4					2	2	2	2	2	1	0	2	2	2	1	2	2	2	1	1	1	1	1	1							1
325	2	3	2	1	6	3	2	1	1	1	2	1	5					4					2	1	1	1	2	1	1	2	2	2	2	2	2	2	2	2	1	0	0	3							3
326	1	4	2	3	2	3	2	1	7	2	2	1	5					4					2	1	2	0	1	0	1	1	1	2	1	2	0	0	1	1	0	0	0	3							1
327	1	4	3	3	2	2	2	5	4	3	1	2	1					4					2	2	2	2	2	1	2	2	2	2	1	2	1	0	2	0	0	2	2	3	4						3
328	1	5	2	3	2	2	2	5	7	4	1	1	5					4					1	1	1	0	0	0	0	0	1	1	0	1	0	0	0	2	0	1	1	6							7
329	2	6	2	4	2	2	2	1	7	4	2	3	4					4					1	2	0	1	1	1	1	1	2	2	2	0	0	0	1	1	1	1	1	4	5	6
330	1	6	2	6	2	2	2	1	6	4	1	1	5					4					2	2	2	2	1	1	0	0	1	1	2	2	0	0	0	0	0	1	0	3	4						3
331	2	2	2	3	4	3	2	1	4	1	2	1	5					5					2	2	2	0	2	1	1	1	1	1	0	1	1	2	0	0	0	2	0	6							3
332	1	6	2	6	1	2	2	1	7	4	1	1	5					5					1	2	2	2	2	2	2	2	2	2	2	2	2	2	2	2	2	2	2	7							7
333	2	3	2	3	1	3	2	1	7	4	2	1	4					5					1	1	0	2	1	1	1	1	1	1	2	0	1	2	1	1	1	0	1	3	5
334						3	2	1	7	3	1	1	5					5					1	2	2	2	2	2	2	2	2	2	2	2	2	2	2	2	0	2	2	7							7
335	2	2	2	6	3	3	2	5	5	1	2	1	5					5					2	0	1	0	0	0	1	1	1	2	0	0	0	0	0	0	0	0	0
336	2	5	3	3	6	4	1	1	7	4	2	1	5					5					1	0	0	0	0	1	0	0	0	0	0	0	0	0	0	0	0	0	1
337	2	5	3	3	5	3	2	1	7	4	2	1	5					4					1	0	0	1	0	0	2	0	1	0	0	0	2	0	0	0	0	0	0
338	1	4	2	7	2	5	2	1	4	1	2	1	5					5					2	1	1	1	1	1	1	1	0	2	1	2	1	1	1	1	1	1	1	1	6						3
339	1	5	2	6	7	3	1	1	4	2	2	1	5					4					2	0	1	0	1	1	1	1	2	2	2	0	1	1	1	1	0	0	0
340	1	4	3	3	1	3	1	1	7	3	1	1	5					5					1	1	1	2	2	1	0	2	2	2	1	2	0	2	0	2	2	2		5	6						5
341	2	5	1	3	1	3	1	5	6	3	3	1	5					5					1	2	2	2	2	2	2	2	2	2	2	2	0	0	1	0	0	0	1	5							3
342	2	3	3	3	2	4	2	1	4	2	2	1	5					5					1	2	1	0	1	0	1	1	2	2	1	1	0	2	1	2	0	1	0	1	4	6					1
343	1	5	1	3	2	3	2	1	4	2	2	1	5					4					2	0	0	0	0	1	1	1	2		1	0	1		1	0			2
344	2	2	2	6		3	2	5	7	4	2	1	5					5					1	2	2	2	1	1	1	2	2	2	0	2	0	2	1		0	1	1	4							5
345	1	4	2	1	4	3	2	1	7	4	1	1	5					4					2	1	2	0	2	1	2	2	2	2	2	2	0	0	2	2	1	2	2	4							1
346	1	5	2	3	2	3	1	1	7	4	1	1	4										1	2		2	2	2	2	2	2	2	2	2	2		2			2	2	1	5	6
347	1	2	2	3	3	1	2	5	1	1	2	1	5					5					2	0	0	0	0	0	0	0	0	0	2	2	0	0	0	0	0	0	0
348	2	5	2	2	1	2	2	1	7	4	1	1	5					5					1	2	2	2	1	1	2	2	2	2	2	2	0	2	1	1	0	1	2	3	6						3
349	2	4	4	2	7	3	1	1	1	2	1	1	5					5					1	1	1	0	0	0	1	1	2	2	2	2	0	0	0	0	0	1	0	3	5	6					3
350	1	5	3	3	2	3	2	1	7	4	2	1	5					4					1	2	2	1	1															6							6
351	2	5	2	3	1	1	2	5	7	4	2	1	5					5					1	0	0	0	0	0	0	0	0	0	0	0	0	0	0	0	0	0	0
352	1	3	2	3	4	3	2	1	1	1	2	1	5					4					2	0	2	1	0	0	0	1	1	1	0	2	0	0	0	0	0	0	0								3
353	1	1	3	1	8	4	1	1	7	3	2	2	1					5					2	1	1	1	0	0	0	1	2	1	1	1	0	2	0	0	1	1	1	1	3	4	5	6			1
354	1	5	2	3	3	2	2	1	6	3	2	1	5					5					2	1	1	0			1	2	2	2	2	1	0	0	0	0	0	1	0	1	3						1
355	2	3	2	7	1	4	2	1	5	2	2	1	5					4					1	1	2	0	1	1	0	2	2	2	1	2	0	0	0	0	0	0	0								4
356	2	5	2	7	3	4	2	1	7	4	2	1	5					3	4				1	0	0	0	0	0	0	0	0	0	1	2	2	1	2	1	0	0	0
357	2	5	3	7	1	3	2	1	7	4	1	1	5					5					1	1		2	2	2	2	2	1	1	1		1		1	1			1	3	4
358	1	2	3	3	2		2	1	7	4	2	1	5					4					1	1	1	1	1	1	1	0	2	1	2	0	0	0	0	0	0	0	1	4	5	6					4
359	1	3	2	3	3	2	2	1	7	4	2	1	5					5					1	1	0	1	2	2	1	1	2	2	0	1	0	0	0	0	0	0	1	5
360	2	1	4	5		1	2	5	7	4	1	1	5					4					2	1	0	1	0	2	2	1	2	0	2	2	0	2	2	2	0	0	0	1
361	1	4	2	1	2	3	2	1	7	2	2	1	5					5					2	1	2	0	0	0	0	1	2	2	0	1	0	0	0	0	0	0	0	1	4	6					4
362	1	3	2	1	3	3	1	1	7	4	1	1	5					4					1	2	2	0	2	1	1	2	2	2	2	2	0	1	0	0	0	1	1	6							6
363	1	6	2	3	3	4	2	1	7	4	2	1	4					4					1								1	1									1
364	1	2	2	3	2	2	2	5	6	4	1	1	5					5					1	2	2	2	2	1	1	2	2	2	1	2	1	0	0	0	0	0	1	7							7
365	2	3	2	3	2	3	2	1	7	4	2	1	5					4					1	1	1	2	0	1	0	1	2	2	2	1	1	1	2	2	0	1	2	4	6						3
366	2	3	2	3	1	3	2	1	1	1	2	1	5					5					2	1	1	0	1	0	0	1	1	1	1	1	0	0	1	1	0	1	0	1							1
367	2	5	2	7	2	2	2	1	6	4	1	4	3					5					1	1	2	1	1	2	2	2	2	2	2	2	1	2	2	1	2	1	2	3	4	5	6				4
368	2	5	2	6	2	4	2	1	4	2	2	1	5					5					2	1	1	1	1	1	1	1	2	2	1	1	0	0	1	1	0	0	1	1	3						1
369	1	4	3	3	2	1	2	5	7	4	3	1	5					5					1	0	0	0	0	0	0	0	0	0	0	0	2	0	0	0	1	0	2
370	1	6	3	3	2	3	2	1	6	4	1	1	5					5					1	1		1	2	2	1	0	0	2	2	1	1	0	2	2	2	2	1	6
371	2	3	2	3	2	3	2	1	5	1	2	1	4					1					1	1	1	1	1	1	1		2	2	2	2	0	0	0	0	0	1	1	1	3	4	5	6			1
372	2	5	1	1	1	2	1	1	7	4	3	1	5					4					1	0	1	1	0	1	1	1	1	1	1	1	0	2	1	2	1	1	2								3
373	2	5	2	6		1		1	7	4	3	1	5					4					1
374	2	2	1	7	1	2	2	1	6	3	2	1	5					4					1	0	0	0	0	0	0	2	2	2	0	0	0	0	2	2	0	0	0
375	2	6	1		1	2	2	1	6	3	1	1											2	2	2	2	2	1	1	2	2	2	2	2
376	1	6	2	6	1	2	1	1	6	4	3	1	5					5					1	2	2	2	2	2	2	2	2	2	2	2	2		1	2	2		2	3	4	5	6				3
377	1	5	3		1	1	2	1	5	3	3	1	5					5					1	1	0	1	2	2	2	2	2	2	2	2	0	0	1	0	1	1	2	3	4	5	6
378	2	6	1	4	2	4	2	1	7	4	1	1	5					5					1	2	2	2	2	2	2	2	2	2	2	2	2	0	1	1	1	1	0	3							6
379	1	4	4	1	1	3	2	1	6	3	1	1	5					4					2	0	1	0	2	0	1	1	2	2	2	2	1	0	0	1	0	2	0								1
380	1	6	1	6	1	3	2	1	6	3	2	1	5					4					2	1	1	1	1	1	0	0	2	2	2	2	1	1	1	1	0	1	1	3							3
381	2	4	2	3	2	1	2	5	1	2	2	1	5					4					1	1	1	0	2	1	1	1	1	1	2	2	0	1	0	1	1	1	1	3	4						1
382	1	3	4	7	2	4	2	2	5	3	2	1	1					5					2	1	0	0	1	1	1	1	2	1	2	1	0	0	1	1	0	0	0	1	4	5	6
383	1	3	2	3	2	3	1	1	7	4	1	1	5					4					1	0	0	0	0	0	0	0	0	0	0	0	0	0	0	0	0	0	0
384	2	5	2	3	3	4	2	1	1	1	2	1	4					4					2	1	1	0	1	1	1	1	1	1	2	2	1	1	1	1	1	1	0	3	6						3
385	2	4	2	2	6	3	2	1	7	4	2	1	5					5					1	2	2	2	2	1	1	1	2	2	2	2	0	0	1	1	0	1	1	3	4						4
386	2	4	2	3	3	4	2	1	7	4	1	1	4					4					1	1	2	1	2	1	1	2	2	2	1	2	1	1	1	1	0	1	1	4							4
387	2	2	2	6	1	1	2	5	6	4	1	1	5					5					1	1		2	1	2	1	2	2	2		2		2	2	2	1	1	2	6
388	1	4	1	3	4	3	2	1	6	4	2	4	3					5					2	2	2	2	2	2	2	2	2	2	2	2	2	2	1	2	0	2	0	1							1
389	2	5	2	6	3	2	2	1	7	4	2	1	5					5					1	1	0	2	2	2	2	2	2	2	2	2	1	0	1	1	2	2	2	5	6
390	2	1	2	3	3	3	2	5	5	2	2	1	5					5					1	0	2	0	2	0	0	2	2	2	0	2	0	0	0	0	0	0	2								7
391	2	2	2	3	1	3	2	1	7	4	2	1	4					5					1	2	2	2	2	1	2	2	2	2	1	1	0	0	0	1	0	1	1	5	6						5
392	1	5	2	1	3	3	2	1	7	4	1	1	5					4					2	1	1	2	2	2	2	2	2	2	2	2	2	2	2	2	2	2	2	1							1
393	1	3	2	3	3	3	2	1	6	2	2	1	5					2	4				1	0	0	1	1	1	1	1	2	2	1	2	0	0	0	0	1	2	0
394	2	4	3	3	2	5	2	1	7	4	2	1	5					5					1	1	1	0	0	2	0	0	1	0	0	1	0	0	1	1	0	0	0	1							1
395	2	6	2	1	2	1	2	1	7	4	3	1	5					2	4				1													0
396	1	6	1	2	8	2	2	1	7	4	1	1	5					4					2	2	1	0	2	0	2	2	2	2	2	2	0	0	0	0	0	1	0	3							3
397	1	5	2	6	1	1		5	7	4	2	2	5					5					1	2	2	2	2	2	2	2	2	2	2	2	2	0	2	2	2	2	2	6							6
398	2	5	2	3	2	3	1	1	7	4	2	1	5					4					1	2	2	2	2	2	2	2	2	2	2	2	2	2	1	1	1	1	2	1	3	4	5	6			1
399	2	4	2	3	3	3	2	1	7	4	2	1	5					4					1	2	2	2	1	0	0	0	1	2	2	1	0	0	0	0	0	0	0	3							1
400	1	6	3	6	2	2	2	1	7	4	1	1	5					4					1	2																		5
401	2	5	3	1	3	2	2	1	6	3	1	1	5					3					2	1	1	0	1	0	2	1	2	2	2	1	0	0	0	0	0	2	0	1	3	4	5	6			1
402	2	5	2	6		3	2	5	6	4	2	1	5					5					1	2	2	2	2	2	2	2	2	2	2	2	0	2	2	2	0	0	1	7							7
403	2	3	3	3	2	3	2	5	3	3	2	1	5					5					1	1	1	1	1	1	1	2	0	0	0	2	0	1	1	1	2	2	2	6							1
404	2	6	1	6	1	2	2	1	6	4	3	1	5					4						2	2	0	0	0	0	0	0	0	2	2	2	2	2	2	2	2	2
405	2	5	2	7	1	1	2	1	7	3	1	1	5					5					1	1	1	1	1	0	1	1	2	2	2	2	0	0	0	0	1	2	0	1	3						1
406	2	2	3	3	4	3	2	5	6	4	2	1	1	4				4					1	1	0	2	0	0	0	0	1	2	0	1	0	0	2	0	0	0	0	4	6
407	1	4	2	3	4	4	2	1	7	4	2	1	5					5					2	0	1	1	0	0	2	2	2	2	1	1	0	0	0	0	0	0	0								1
408	2	4	4	3	5	3	2	1	7	4	1	1	3					4					1	2	2	2	0	2	2	2	2	2	2	2	0	2	1	2	2	2	2	4	5	6					4
409	1	4	3	1	3	3	2	1	7	4	2	1	5					4					1	0	0	1	1	1	2	1	2	2	2	2	0	0	1	1	1	1	2
410	2	6	5	2	1	1	2	5	7	4	1	1	5					5					2	0	0	2	1	1	2	0	2	2	0	0	1	0	2	0	0	2	2
411	1	5	1	3	3	2	2	1	7	4	1	1	5					4					1	2	2	2	2	2	2	2	2	2	2	2	2	2	1	1	1	1	2	5	6						7
412	2	3	3	3	2	3	1	1	4	2	2	1	5					5					2	0	2	0	1	1	2	1	2	2	1	2	0	0	0	0	0	0	0								1
413	2	6	2	3	1	4	2	1	5	2	2	1	5					3					1	1	1	1	1	1	1	1	1	1	1	1	0	0	0	0	0	2	0	1	3	4	5	6			1
414	2	4	2	3	2	3	2	1	3	2	2	1	5					5					1
415	2	4	3	1	3	4	1	1	4	2	2	1	5					4					2	2	1	0	2	0	0	0	2	2	1	2	0	0	1	1	0	0	0	1	3						1
416	2	4	3	3	2	3	1	4	7	4	1	1	4					5					1	2	2	0	2	2	2	2	2	2	1	2	0	2	0	2	1	0	2	6							7
417	2	3	3	4	3	4	2	1	4	2	2	1	5					5					1	1	1	0	2	0	1	1	2	2	2	2	0	0	1	1	0	0	0	1	4						1
418	1	4	4	3	2	2	2	1	1	1	2	1	5					5					2	0	0	0	1	1	0	0	0	0	1	0	0	0	1	1	0	0	0
419	2	6	1	6	2	3	2	5	7	4	2							5					1	0	0	2	1	2	0	0	0	0	0	2	1	1	1	1	1	0	2
420	2	5	2	3	1	3	1	1	3	3	2	1	5					5					1	0	1	0	1	1	0	0	1	1	1	0	0	0	0	1	1	0	1								1
421	2	1	3	3	2	3	2	1	7	4	2	1	2					5					1	0	0	0	1	1	2	0	0	0	0	0	0	0	0	0	0	0	0
422	2	5	3	3	5	2	2	1	7	4	2	1	5					4					1	1	1	2	2	2	1	1	2	2	2	2	0	0	1	1	0	0	0	1	3	4					1
423	1	4	2	3	1	1	1	1	4	2	1	1	5					4					2	2	2	0	2	0	1	2	2	2	1	0	0	0	1	0	0	0	0	5							5
424	2	5	4	7	2	3	1	1	7	4	3	1	5					5					1	2	2	1	2	2	2	2	2	2	2	2	2	2	2	2	2	2	1	1	3	6					1
425	2	3	2	3	2	3	2	5	7	4	1	1	5					5					1	2		2	2	2	2	2	2	2	2	2	1	2	2	2	2	2	2	6
426	2	6	1		4	4	2	1	1	1	2	1	5					4						0	1	0	1	0	0	0	1	2	0	0	0	0	0	0	0	0	0
427	2	4	2	4	2	4	1	1	7	3	2	1	4					5					1	2	2	2	2	2	2	2	2	2	1	1	0	2	1	1	0	0	1	6							6
428	1	5	2	7	2	2	2	1	2	2	1	1	5					5					2	0	0	0	0	0	0	0	2	1	1	0	0		0	0	0	0	0
429	2	3	2	3	3	3	2	1	3	2	2	1	5					5					1	1	1	0	1	0	0	1	1	1	2	2	1	1	0	0	0	0	1	1	4	6					1
430	2	6	1	6	2	2	2	1	7	4	3	1	5					5					1	1	1	2	2	1	1	1	2	2	2	2			1				1	3							3
431	1	5	4	3	3	2	2	1	7	4	2	1	5					5					1	1	2	1	1	1	1	1	1	1	1	2	0	0	1	1	0	1	2	6							3
432	2	6	2	6	1	1		5	7	1		1						4					1	2	1	2	1	1	0	0	2	2	2	2	2	0	1	0	2	2	2	6							1
433	2	3	3	4		3	2	1	7	4	1	1	3					5					1	1	1	1	1	1	1	1	1	1	1	1	1	1	1	2	1	1	1	1	3	4	6				1
434	2	3	2	7	3	3	2	5	7	3	1	1						4					1	2	2	1	1	1	1	2	2	1	0	2	1	1	2	1	0	2	2	1	3	4	6				7
435	2	4	3	1	5	4	2	1	7	4	2	1	4					5					1	1	1	1	0	0	0	0	1	1	0	0	1	0	1	0	0	0	0	3							3
436	1	1	2	3	1	1	2	4	5	3	2	1	5					5					1	1	2	0	0	1	0	0	2	2	2	2	0		0	0	0	0	1	3							7
437	2	6	4	4	5	2	2	2	6	3	1	1	5					5					1	1	1	0	0	0	0	0	2	1	2	0	0	0	1	1	0	0	0	1							1
438	1	4	4	2	3	3	2	1	4	2	2	1	5					1	2	4			2	1	0	0	0	0	0	0	1	1	0	0	0	0	0	0	0	1	0	4
439	2	4	2	3	1	1	2	5	7	4	1	1	5					5					1	0	0	0	0	2	0	0	0	0	1	2	0		0		0	0
440	1	3	4	1	7	3	2	1	1	2	2	1	5					5					2	2	2	1	2	1	2	2	2	2	1	1	1	1	1	1	0	2	1	1							1
441	2	3	3	2	8	4	2	1	1	1	2	1	5					4					2	0	0	0	0	0	1	1	1	1	0	0	0	0	0	0	0	0	0
442	1	6	3	6	1	2	2	1	7	4	1	1	1					5					1	1	2	2	2	1	1	2	2	2	2	2	1	0	2	1	0	0	0	3							4
443	2	6	2	4	2	2	2	1	6	2	1	1	5					4					2	1	2	0	1	1	0	1	1	1	1	2	0	0	0	0	0	1	0	4	6						4
444	2	6	3	6	2	2	1	1	6	4	3	1	5					4					2	2	2	2	2	1	2	2	2	2	2	2	2	2	1	1	0	0	0	4	6						3
445	2	4	2	1	2	3	2	5	2	2	2	2	5					5					1	1	1	0	1	1	0	0	1	1	1	1	0	0	0	1	0	0	0	3							3
446	1	5	1	3	3	4	2	1	7	4	1	1	5					5					1	2	2																	3	4	5	6				3
447	2	3	2	4	1	3	2	5	7	4	2	1	5					4					1	1	1	2	2	0	0	1	2	2	1	0	0	0	0	0	0	0	0	3	4						3
448	2	6	2	4	3	4	2	1	4	2	2	1	5					4					2	2	1	0	1	1	0	0	2	2	2	1	0	0	0	0	0	1	0	1	3						1
449	1	1	4	5	5	4	2	1	7	4	2	1	5					5					2	2	2	2	2	0	1	1	2	2	1	1	0	1	2	1	1	2	1	1	3	6					3
450	1	6	3	1	1	2	2	1	7	3	1	1	5					4					1	2	2	2	2	2	2	2	2	2	2	2			2	2	1	1	1	4							1
451	1	4	1	3	3	2	2	1	6	2	2	1	5					5					1	1	1	1	1	0	1	1	1	2	1	1	1	1	0	2	0	1	1	1							1
452	1	6		7	1	2	2	1	5	2	1	2						4					2	2	2	0	2	1	2	1	2	2	2	2	0	0	2	1	1	2	1	4							1
453	2	5	2	4	5	3	2	1	7	3	2	1	5					5					1	1	2	2	2	2	2	2	2	2	2	2	1	0	1	0	1	0	2	6							5
454	2	6	5	6	1	1		5	6	3	3	1	5					4					2
455	2	3	2	4	5	4	2	1	4	2	2	1	5					4					1	1	1	0	1	1	0	0	1	1	1	2	2	0	0	0	0	1	0	1	3						1
456	2	1	4	5	3	3	2	1	7	4	1	1	5					5					1	2	2	2	2	2	2	2	2	2	2	2	1	2	2	1	0	2	0	1	3	4	5	6			3
457	2	5	2	2	3	3	2	1	6	3	1	2	2					2					2	1	1	1	1	1	2	2	2	2	1	2	1	1	1	1	1	2	1	1	2	3	6				1
458	1	5	2	2	3	3	2	1	7	4	1	1	5					1	2	3	4		1	1	2	1	2	2	2	2	2	2	2	2	0	0	1	2	0	1	2	1	6						7
459	1	4	2	6	1	3	2	1	7	4	1	1	5					4					1	2	2						2	2	2		2		2					3							3
460	1	5	1	6	1	1	2	1	6	4	3	4	3					5					1	1	2	2	2	2	2	2	2	2	2	2	2	2	2	2	1	2	0	3	6						1
461	2	5	2	6	1	1		5	6	3	3	1	5					2					1	1	1	2	1	1	2	2	2	2	1	2	2	0	0	0	1	2	0	1	5						1
462	1	5	2	1	2	2	2	5	7	4	1	1	4					5					1	2	2	2	2	1	2	1	1	1	2	2	1	1	1	1	0	2	2	1	3	4	5	6			1
463	1	4	2	6	1	3	1	1	6	4	1	1	5					5					2	0	0	0	0	0	0	0	0	0		1	0	1	0	0	0	0	0
464	1	4	2	3	2	2	2	3	1	1	2	1	4					4					2	1	1	0	2	2	1	0	2	1	1	2	0	0	2	2	0	2	0	1							1
465	1	5	1	1	1	3	2	1	7	4	2	1	5					4					2	1	1	0	2	1	1	2	2	2	1	2	1	0	2	1	0	1	1	6							3
466	2	7	1	4	1	4	1	1	4	2	1	1	5					5					1	0	0	0	0	0	0	0	2	2	2	2	0	0	0	0	0	1	0
467	2	3	2	3	5	4	2	1	7	4	2	1	5					4					1	2	2	2	2	2	2	2	2	2	2	2	0	0	1	1	2	2	2	6							6
468	1	2	4	3	2	2	2	5	1	2	2	1	5					5					1	0	1	0	1	0	1	2	2	2	0	1	0	0	0	0	0	0	0								3
469	1	5	2	3	4	4	2	1	3	4	1	1	5					4					2	1	2	2	0	0	0	0	2	2	1	1	0	0	1	1	0	0	0	1							1
470	1	6	2	1	4		2	1	7	4	1	1	4					4					1	2	2	2	2	2	1	1	2	2	2	2	2	2	2	2	2	2	2	2							1
471	2	2	3	3	4	2	2	5	6	2	2	1	5					5					1	0	1	0	0	0	1	1	2	1	0	0	0	0	0	0	0	0	0								1
472	2	2	2	7	2	1	2	5	7	2	1	1	5					5					1	2	2	2	1	0	2	1	2	2	1	2	0	0	0	1	0	2	0	1	3	5					3
473	1	4	4	1	6	3	2	1	1	1	2	1	5					5					2	1	1	0	1	1	2	1	2	2	1	1	0	0	0	0	0	1	1	1	4						1
474	2	3	2	4	3	3	2	5	1	1	2	1	5					5					1	1	1	1	2	1	1	1	2	2	1	2	0	0	0	0	0	1	0	1	3	6					1
475	1	5	4	1	3	4	2		6	4	2	1	5					4					2	2	2	0	2	0	2	2	2	2	0	0	0	0	0	0	0	2	0	1	3	4	5				3
476	2	6	2	6	2	2	2	4	4	1	2	1	5					5					2	1	1	0	1	0	2	2	2	2	2	0	0	0	0	0	1	1	0	1	3	6					1
477	2	6		1	4	1	2	1	7	4	2	1	5					4					2	1	1	1	1	1	1	1	1	1	1	1	2		1					3	4	6					3
478	2	6	1	3	4	4	2	1	1	1	2	1												2	2	2	2	2	1	2	2	2	2	2	1	1		1	1	2	2
479	1	4	1	3	3	3	2	1	7	4	2	1	1					4					1
480	2	4	3	3	3	1	2	5	6	2	1	1	5					5					1	1	1	1	1	1	1	1	1	2	1	1	0	0	1	0	0	2	1	5							5
481	2	5	2	6	1	1	2	1	7	4	3	1	5					4					1	2	2	2	2	2	2	2	2	2	1	2	2	2	1	1	1	1	1	6							7
482	2	6	1	6	1	2	2	1	7	4	2	1	5					4					1	2		2		2	1	1	2	2	0	1	0	0	1	1	2	0	2	6
483	2	5	1	7	2	2	2	1	6	4	1	1	5					5					1
484	2	5	2	4	7	4	1	1	6	4	1	1	5					5					1	2	2	2																3	4	5	6				7
485	2	4	2	3	2	3	2	1	7	4	1	4	2	4				2	4				1	2	2	2	2	2	2	2	2	2	2	2	1	0	2	1	1	2	2	4	6						3
486	1	6	2	6	2	4	2	1	6	3	1	1	5					4					1	2	1	1	2	2	2	2	2	2	2	2	2		2	2	1	1	1	4	6						5
487	2	4	2	4	2	3	2	1	7	4	1	1	5					1					1	1	1	1	1	1	1	1	1	2	0	1	0	0	0	0	1	2	2	1	3	5	6				1
488	1	6	2	3	3	3	2	1	6	4	2	1	5					5					1	2	2	2	2	2	2	2	2	2	2	2	2					2	2	6							6
489	2	5	1	6	2	2	2	5	6	3	1	1	5					4					1	0	1	2	1	1	1	2	2	0	1	2	0	0	1	1	2	2	2								3
490	2	5	2	6	5	4	1	1	6	3	1	1	5					1					2	1	2	0	2	0	1	1	1	1	2	2	0	2	1	2	0	2	0	3	6						1
491	1	5	3	3	3	3	2	5	6	3	1	2	1					5					1	2	2	1	2	1	1	2	2	2	2	2	1	1	1	1	1	2	2	6							7
492	1	4	3	3	2	4	2	1	6	3	2	1	5					4					2	1	1	0	1	1	1	1	2	1	1	1	0	1	0	0	0	1	1	5	6						1
493	1	5	2	3	3	4	2	1	7	4	2	1	5					5					1	2	2	2	2	2	2	2	2	2	2	2	0	1	1	1	0	0	2	3	4						3
494	1	4	2	3	7	2	2	1	7	4	2	2	4					4					1	1	2	2	1	1	1	1	2	2	1	2	1	0	2	1	0	1	0	1	3	4	5				1
495	1	2	2	4	1	3	2	1	6	4	1	1	5					1					2	2	2	1	2	2	2	2	2	2	2	2	0	2	1	2	1	1	2	6							3
496	1	5	2	7	1	3	2	1	6	3	1	2	1					1	3	4			1	2	2	0	2	1	2	2	2	2	2	2	1	1	1	1	0	1	1	1	3	6					1
497	2	5	2	2	2	1	2	5	7	4	1	1	5					5					2	2	2	2	2	1	2	2	2	2	1	2	0	0	0	0	0	0	0	1	4	6					1
498	2	6	2	6	1	1		1	7	4	3	1	5					4					1						2
499	2	5	1		2	3	1	1	6	3	1	1	3					3					2	2	2	1	2	2	1	1	1	2	1	2	2	2	1	2	2	1	2	3							1
500	2	6	1	6		2	2	1	7	4	3	1	5					4					1	0	0	1	0	0	2	1	1	2		0	0	0	0	0	0	2	1
501	2	5	2	3	5	4	2	1	7	4	2	1	5					4					2	0	1	1	1	1	0	0	1	1	1	0	0	0	1	1	0	0	0								3
502	2	5	2	6	3	2	2	1	7	3	1	1	5					4					1	1	2	0	1	1	2	0	2	1	1	2	0	0	0	0	0	0	0
503	1	5	2	3	3	2	2	1	1	1	2	1	5					1						1	0	0	1	0	1	0	1	1	1	0	0	0	0	0	0	1	1	3	4	6
504	1	4	2	7	3	3	1	1	7	4	2	1	5					5					1	2		2	2	2	2	2	2	2	2	2	2	2	2	2	2	2	2
505	2	3	2	3	1	3		5	7	4	1	1	5					4					1	2	2	2	2	2	1	2	2	2	2	2	1	2	2	2	2	2	2	3	6						6
506	1	6	2	3	2	4	2	1	6	3	2	1	5					1	4				1	2	2	2	2	2	2	2	2	2	1	2	1	2	2	2	2	2	2	1	2	3	4	5			1
507	2	6	3	4	2	4	2	1	7	4	1	1	1					4					1	2	2	2	2	2	2	2	2	2	0	2	0	1	0	0	0	0	2	5	6						7
508	2	3	2	4	3	3	2	5	5	3	2	1	5					5					1	1	2	0	1	0	0	0	2	2	0	0	0	0	0	0	0	0	0	1	2	5					1
509	1	5	2	1	1	3	2	1	6	4	1	1	5					5					2	2	2	1	2	0	1	1	2	2	2	2	2	2	0	0	0	2	2	3	6						1
510	1	1	4	6	1	1	2	5	5	2	2	1	5					5					1	1	1	2	1	1	2	2	2	2	1	2	1	1	1	1	1	2	1	3							3
511	2	5	2		2	4	1	5	6	2	1	1	5					5					2	1	1		0	1	2	0	0	0	0	1	0	1	0	0	0	2	0	3	4						3
512	1	5	2	1	3	3	1	1	1	1	2	1	5					4					2	1	1	0	1	0	1	0	1		1	0	0	1	0	0	1	2	0	1							1
513	2	6	2	1	1	3	1	1	7	4	2	1	5					4					1	0	0	1	1	1	0	0	2	1	1	1	1	2	1	1	0	1	1
514	1	3	4	3	6	3	2	5	1	1	2	1	5					5					1	0	1	0	2	0	1	2	2	2	0	0	0	1	0	1	0	0	1								1
515	2	1	2	7	5	3	2	5	1	2	2	1	5					5					1	2	2	0	1	0	1	2	0	1	0	2	0	0	0	0	0	0	0	6							1
516	2	5	2	3	3	3	2	1	1	1	2	1	4					4					2
517	2	5	5	6	3	3	2	1	7	4	1	1	5					5					1	2	2	2	2	2	2	2	2	2		2	2	1	2	1	1	0	2	7							7
518	1	5	2	3	4	4	2	1	7	4	2	1	2					5					1	2	2	2	2	2	1	1	2	2	2	2	0	0	0	0	0	0	1	6							6
519	2	5	1	6		3	2	1	6	3	2	1	5					4					1	1	1	0	0	1	2	1	1	1	1	0	1	0	1	1	0	0	0	1	3	5					1
520	1	5	3	1		2	2	1	5	2	2	1	5					4					2	0	0	0	0	0	0	0	1	0	2	0	0	0	0	0	0	1	0
521	2	5	4	3	2	1		5	7	4	2	1	5					5					1	2	2	2	2	2	2	2	2	2	2	1	1		2		2	2	2	3	5	6					7
522	2	6	1	6	1	4	2	1	6	3	1	1	2					4					1	2	2	2	2	2	2	2	2	2	1	2	2	1	2	1	1	2	2	1	3	4	5	6			6
523	1	4	3	3	3	3	2	1	7	2	1	1	5					4					2	2	2	0	2	1	2	2	2	2	2	2	2	0	1	1	0	2	1	3							3
524	1	6	2	1	1				7	4	2	1	5					4						1	1	0		0	1	1	1	1	1	0	0	0	0	0	0	0	0	1							1
525	1	5	2	3	3	4	2	1	1	1	2	1	5					4					1	1	0	0	1	0	1	0	1	1	0	0	0	0	0	0	0	0	0	3	5
526	2	2	4	3	2	3	2	1	4	2	2	3	5					5					1	1	1	0	0	0	1	1	2	0	0	2	0	0	0	0	0	1	0	3	4	5					3
527						1	2	5	7	4	1	1	5					2	4				1	2	2	2	2	2	2	2	2	2	2	2	2	0	0	0	2	2	2	6							6
528	2	5	1	6	1	2	2	1	7	4	3	1	5					5					1	1	2	2	2	2	2	2	2	2	2	2	2	2	1	1	0	0	1	5	6						7
529	2	6	2	6	2	2	2	1	7	3	1	3	4					5					1	2	1	1	0	0	2	0	1	1	2	1			2	0	0	0	0	4							3
530	1	5	2	3	2	3	1	1	7	3	2	1	5					4					1	0	0	0	0	0	2	1	2	2	0	1	0	1	0	1	0	2	2
531	1	4	2	3	4	4	2	1	4	2	2	1	5					5					2	1	1	0	0	1	1	0	1	1	1	1	0	1	0	0	0	0	0	1	3						1
532	2	3	3	7	4	2	2	5	6	4	2	1	5					5					1	2	2	2	1	2	2	2	2	2	1	1	1	1	1	1	1	1	1	1	3	5	6				1
533	2	4	2	1	1	4	2	1	7	4	2	1	5					5					1	2	2	1	1	1	1	1	2		1	1		1	1	1	0	1	1	6							3
534	2	5	2	4	4	4	2	1	7	4	2	1	5					5					2	2	2	2	2	1	1	2	2	2	2	2	1	1	1	1	1	1	1	1	3	6					1
535	2	5	1	4	2	2	1	1	7	4	1	1	4					5					1	1	1	2	2	1	0	0	2	2	2	2	0	0	1	1	1	0	1	6							6
536	1	4	2	2	3	3	1	4	7	4	2	1	5					4					1	2	2	1	2	1	1	1	1	1	2	1	2	2	1	1	1	1	1	1	2	5	6				1
537	2	3	2	4		3	2	1	7	4	1	1	5					5					1	1	0	2	2	1	1	1	1	1	2	2	1	0	0	0	1	1	1	6
538	2	6	1	6	1	1		1	7	4	3	1	5					4					1	0	0	0	0	0	0	2	2	2	1	2	0	0	1	2	0	0	0
539	2	4	2	3	1	3	2	1	6	2	1	1	5					4					2	2	2	1	2	2	2	2	2	2	2	2	1	1	2	2	2	2	1	6							6
540	2	2	4	3	1	3	2	4	7	4	1	1	1					4					1	1	1	0	1	2	1	1		1	2	2	0	0	2	2	0	0	0	1	3	6					1
541	2	4	2	1	3	4	2	1	6	3	2	1	5					4					2	1	1	1	0	0	1	1	2	2	1	1	0	1	0	0	0	0	0	3	4	5	6				2
542	2	5	2	3	3	3	2	5	7	4	2	1	5					5					1	1	0	0	0	0	0	0	0	0	0	0	1	0	0	0	0	0	1	3	6
543	2	6	2	6	2	2	2	1	6	3	1	1	5					5					1	1	1	1	1	0		2	2	2	2	0	1	0	0	0	0	1	0	5							4
544	2	4	3	7		2	2	5	7	4	2	1	5					5					1	1	2	2	1	2	2	2	2	2	2	2	0	2	2	2	0	1	2	4							4
545	2	2	2	3	3	3	2	1	7	4	2	1	5					4					1	2	2	2	2	2	2	2	2	2	2	1	2	2	2	2	1	2	2	4	5						1
546	2	5	2	7	3	4	2	1	7	4	2	1	5					5					1	1	2	1	1	1	0	0	1	1	1	2	1	1	1	2	0	0	1	4							1
547	1	2	2	1	3	4	1	1	7	4	2	1	1	4				5					1	1	0	1	0	0	1	1	1	1	0	0	0	0	0	0	0	0	0	3	4	5	6
548	1	2	4	3	2	3	2	1	6	4	2	1	5					5					2	0	0	1	1	0	2	0	2	1	2	2	0	0	0	1	0	1	0
549	2	3	2	3	1	3	2	4	4	2	2	1	5					5					2	1	1	0	1	0	1	0	1	1	2	1	0	0	1	1	1	2	0	1	3	4	6				1
550	1	6	5	2	2	2	2	1	6	4	1	3	2					4					1	2	2	2	2	2	2	2	2	2	2	2	2	2	2	2	2	2	2	3							3
551	2	1	2	3	5	3	2	4	4	2	2	1	5					5					2	0	0	0	0	0	0	0	1	2	2	0	0	0	1	1	0	2	0
552	2	6	1	6			1	1	5	4	1	1	5					4					1	2	2	2	2	2	2	2	2	2	2	2	2	2	2	2	2	2	2	4							4
553	2	5	2	6	4	2	2	1	4	2	2	1	5					5					2	1	1	1	2	2	1	1	2	2	1	1	0	0	1	1	0	1	0	1	3	4	5				1
554	2	2	2	3	2	3	2	1	7	4	2	1	5					5					1	1	2	2	1	1	1	1	1	1	1	1	0	1	1	1	0	0	1	6							3
555	2	4	2	3	2	2	1	1	7	4	1	1	5					5					1	1	0	1	1	1	2	0	1	0	0	0	0	0	1	1	2	1	2	1	2	5
556						2	2	1	7	4	2	1	5					5					1	2	0	2	2	2	2	2	2	2	2	2	0	0	2	2	2	2	2	5
557	1	6	1	1	4	3	1	1	7	4	1	1	5					5					1	0	1	2	2	2	0	0	2	2	2	2	1	0	1	0	0	0	2								3
558	1	5	3	3	3	2	2	5	3	4	1	1	5					5					1	2	2	2	2	2	2	2	2	2	2	2	0	0	0	0	0	0	0	7							1
559	2	4	3	4	5	3	2	1	7	4	2	2	5					1					1	1	1	2	2	2	1	1	1	1	1	1	1	1	0	0	1	1	1	1	3	4	5	6			3
560	2	6	1	3	1	3	2	1	5	3	2	1	5					4					1	2		2			2	2	2	2	2		2							7
561	1	5	2		3	3	2	1	7	4	1	1	2					4					1	2	2	2	2	2	2	2	2	2	2	1	1	0	0	1	0	0	0	3							3
562	2	6	2	4	1	3	2	1	7	4	1	1											1	1		1		2		1	2		0	2			0		1		2	1	6
563	2	5	2	1	2	4	2	1	2	3	2	1	5					5					1	1	0	0	0	0	1	0	1	1	0	0	0	0	0	0	0	0	0	3	4
564	1	2	4	3	3	3	2	5	1	2	2	1	5					5					1	1	2	0	0	1	0	1	2	2	0	2	0	0	0	1	0	2	1	3	5	6					7
565	1	4	2	1	3	3	2	1	6	3	2	1	5					5					2	1	2	1	0	0	0	1	1	1	0	0	0	0	0	0	0	0	0	3							1
566	1	5	1	1	6	3	2	1	2	2	2	1	5					4					1	0	0	0	0	0	0	0	2	0	2	0	0	0	0	0	0	0	0
567	2	4	2	4	2	4	2	1	7	4	1	1	5					5					2	1	1	1	1	1	1	2	2	2	2	2	1	0	1	1	0	0	0	1							1
568	2	4	4	1	8	2	2	1	5	3	3	1	1					1					2	1	1	1	2	2	1	1	2	1	1	1	0	0	2	2	0	1	0	1	6						4
569	1	4	4	3	3	4	2	1	1	1	2	1	5					4					2	2	1	0	1	0	0	0	1	0	2	2	0	0	1	1	0	1	0	1	2	3	4				3
570	2	2	2	4	3	3	2	1	2	2	2	1	5					5					2	1	2	1	2	1	0	1	2	2	1	0	0	0	1	1	1	1	0	1	3						1
571	1	6	2	6	2	2	2	1	6	2	3	1	5					5					1	1	2	0	0	0	2	1	2	2	2	2	2		0	0	0	0	0	5							7
572	1	6	1	6	2	3		1	7	4	2	1	5					4					1	2	1	1	1	1	1	1	2	2	0	0	0	0	1	1	1	1	1	6							5
573	1	6	2	3	1	2	2	1	7	4	1	1	5					4					1	1	0	0	0	0	0	0	0	0	1	0	0	0	0	0	0	0	0	3	4
574	1	6	3	3	2	2	2	1	6	3	2	1	5					5					1	1		1	2	2	1	1	1	1	2	2	0	0	1	1	1	2	2	3	5	6
575	2	1	2	5		3	2	1	4	2	2	1	5					5					2	1	0	1	1	1	1	1	2	1	1	0	0	1	1	0	0	0	0	3	4
576	1	4	2	2	5	4	2	1	7	4	2	1	5					4					1	1	2	2	2	1	2	2	2	2	2	2	0	0	0	1	0	1	2	4	5	6					3
577	1	5	2	3	2	2	2	1	4	2	2	1	5					5					2	1	1	0	0	0	1	1	1	1	0	0	0	0	0	0	0	0	0	3							3
578	1	6	4	6	2	2	2	1	4	3	2	1	5					4					1	2	2		0	1	2	0	2	2	1	1	1	0	1	1	0	2	1	3	4	6					5
579	1	2	2	3	1	3	2	1	7	4	1		4					5					1	2	2	2	2	2	2	2	2	2	1	2	2	2	2	2	1	2	2	6							7
580	1	3	2	3	2	3	2	5	6	2	1	1	5					5					1	1	1	0	0	0	0	0	1	1	2	2	0	0	0	0	0	0	0	1	3	4					1
581	2	4	2	3	2	5	1	1	7	4	1	1	5					4					1	1	0	1	1	1	0	0	1	1	0	1	0	0	0	0	0	0	1	6
582	1	6	1	6	3	2	2	1	6	3	2	1	5					5					1	0	1	1	1	1	1	1	2	1	1	2	0	0	0	0	0	0	0								1
583	2	3	2	6	1	3	2	1	1	2	2	1	5					5					2
584	1	1	2	3	2	3	2	4	6	4	2	1						4					2	2	2	2	2	2	2	2	2	2	2	2			1	1	1	2	2	3	4	5	6				3
585	1	6	2	6	2	2	1	1	7	4	1	1	1					4					1	2	2	2	2	2	2	2	2	2	2	2	2	2	2	2	2	2	2	6							6
586	1	4	3	3	1	3	2	1	7	3	1	1	1					5					2	0	0	0	0	0	0	0	0	0	0	1		0	0	0	0	0	0
587	2	1	4	5		3	2	1	1	2	2	1	5					5					2	1	1	0	2	0	2	2	2	2	1	2	0	0	1	1	0	1	0	4	6						3
588	2	5	3	7	1	3	2	1	7	3	2	1	5					5					1	2	2		2	2	2	2	2	2	2	2	0	0	1	1	0	1	0	6							6
589	1	3	4	3	4	1	2	5	6	1	2	1	5					5					2	2	2	2	2	0	1	1	1	1	0	0	0	0	0	0	0	0	0	1							1
590	2	3	3	6	5	4	1	1	7	4	2	1	4					5					1	1	1	2	1	1	2	0	2	2	2	2	0	2	1	2	1	2	2	1	3	4					1
591	2	4	1	4		3	2	1	7	4	1	1	5					4					1	1	2	2	2	2	2	2	2	2	2	2	2		2	0	0	2	1	1	4	6					1
592	2	5	2	1	1	3	1	1	7	3	2	1	5					4					1	2	2	1	2	1	2	2	2	2	2	1	0	2	1	1	0	2	2	1	3	6					1
593	1	3	2	2	4	3	2	1	7	3	1	1	5					1					1	1	1	2	2	1	1	2	2	2	2	2	0	0	1	1	0	1	0	1	3	4	5	6			1
594	2	5	2	3	2	2	2	1	4	2	1	1	5					4					2	1	2	0		1	2	1	2	2	2	2	0	0	0	0	0	1	0	6							1
595	1	4	2	1		3	2	1	7	4	1	1	5					5					2	1	2	1	1	0	1	2	2	2	2	2	0	1	0	1	0	2	1	2	4	6					1
596	1	5	2	6	1	2	1	1	1	1	2	1	5					5					2
597	2	2	2	7	1	3	2	1	1	1	2	1	5					5					2	0	0	0	1	0	0	2	1	1	1	0	0	1	0	0	0	2	0
598	2	4	2	3	2	3	2	1	1	1	1	1	5					5					2	1	2	0	2	0	2	2	2	2	1	2	0	0	0	0	0	0	0	5							5
599	2	6	1	6	1				7	4	2	1	5					4						2	2	2	2	2	2	2	2	2	2		1		2		2	1	1	3	4
600	2	5	2	4	1	1	2	1	1	1	2	1	5					5					2	2	2	2	2	1	1	0	2	1	2	1	0	1	0	0	0	0	0	1	3	5					5
601	1	5	2	1	4	4	1	1	7	4	2	1	5					5					1	1	0	1	0	0	0	0	1	0	0	0	0	1	0	0	0	0	0	3	5	6
602	2	5	2	4	4	3	2	1	7	4	2	1	5					5					1	1	1	2	2	2	2	2		2	2	2	1	0	0	0	1	1	1	1	3						1
603	2	6	5	1	1	5	2	1	7	3	3	1	5					4					2	2	2	2	2	0	1	1	2		2	1	0	1	0	0	0	0	0	6							6
604	2	5	2	7	1	3	2	5	7	4	2	1	5					4					1	1	0	1	1	1	1	0	2	2	2	1	1	0	1	0	1	0	1	4	6
605	1	5	2	2	4	4	2	1	5	3	1	1	5					4					1	1	1	0	1	0	1	1	1	1	1	2	0	0	0	0	0	2	0	1	3						1
606						4	1	1	7	4	2	1	5					5					2	2	2	2	2	1	2	2	2	2	2	2	2	2	2	2	1	1	1	3	4	6					1
607	1	2	2	3	3	4	2	5	7	4	1	1	4					5					1	2	2	2	2	2	2	2	2	2	2	2	0	0	2	2	0	1	2	6							6
608	1	4	2	6	1	1	2	5	5	3	3	3	5					4					1	0	0	1	2	2	0	0	2	0	2	2	2	0	1	0	0	0	2
609	2	2	3	3	2	3	2	1	2	2	2	1	5					4					1	1	1	1	0	0	2	1	1	1	1	1	0	0	0	1	0	0	0	1	3	6					1
610	1	4	2	7	2	2	2	1	4	2	2	1	5					5					2	1	1	1	1	1	1	1	1	1	1	1	1	1	1	1	1	1	1	6							3
611	2	4	2	4	3	4	1	1		3	2	1	5					5					1	0	0	1	2	1	0	1	2	0	1		1	2	2	1	1	1	1
612	2	5	2	4	2	5	2	1	4	2	2	1	5					4					1	1	1	0	1	0	1	1	2	1	1	0	0	0	0	0	0	0	0	3	4	6					1
613	2	5	1	6	3	3	2	1	4	1	2	1	5					5					2	1	1	0	1	2	1	0	2	2	2	2	2	0	1	0	0	1	0	1	4						1
614	1	5	2	1	2	3	1	1	7	4	2	1	5					3	4				1	1	0	1	1	1	1	0	1	1	2	0	0	1	1	1	1	0	2	5
615	1	1	4	3	2	1	2	2	4	2	2	1	1					2					2	1	0	0	2	0	0	0	2	0	0	1	0	0	0	0	0	2	0	1	3	4
616	1	1	2	3	3	4	2	1	6	3	2	1	5					5					1	1	1	1	2	1	1	1	1	1	1	1	0	0	0	0	0	1	1	3							3
617	2	3	3	3	2	3	2	5	7	4	1	2	1					4					1	1	2	2	2	2	2	2	2	2	2	1	1	2	2	2	2	2	2	5							3
618	2	3	3	3	4	3	2	1	4	2	2	1	5					5					2	2	2	2	2	2	2	2	2	2	2	2	2	2	2	2	2	2	2	6							5
619	2	4	4	7	4	5	1	1	2	2	2	2	5					5					1	2	2	2	2	1	2	2	2	2	1	2	1	2	1	1	0	2	2	4	6						6
620	2	6	1			3	2	1	1	1	1	1	1					4					2	1	1	0	1	1	0	0	1	1	1	0	0	0	0	1	1	0	0	1							1
621	2	5	1	4					6	2	1	1	5					5						2	2	2	2	2	2	2	2	2	2	2	2	1	2	2	2	2	2	5	6						6
622	2	5	2	1	2	3	1	1	7	4	1	1	5					4					1	2	1	2	2	2	2	1	2	2	1	2	2	1	1	1	2	2	2	6							5
623	2	1	3	5	1	3	2	5	4	2	2	1	5					1					1	1	1	0	2	0	0	1	1	1	1	1	0	2	0	0	0	0	0	1	4	6					1
624	2	6	3	6	1	1		1	4	2	2	1	5					5						0	0	0	1		1	1	2	2	1	1	1		0		0	1	0
625	2	5	2	3	3	3	2	1	7	4	1	3	5					5					1	1	1	1	2	0	1	1	2	2	1	2	0	0	0	0	0	1	1	3							3
626	2	5	2	7	2	2	2	1	5	2	2	1	5					5					2	0	0	0	1	0	0	0	1	1	0	0	1	0	0	0	0	2	1
627	2	5	3	7	2	2	2	1	1	1	2	1	5					5					2	2	0	0	0	1	0	0	2	2	1	0	0	2	0	0	0	1	0	1	3
628	1	5	1	3	2	3	2	1	7	4	2	1	1					2					1	2	2	2	2	2	2	2	2	2	2	2	2	2	2	2	2	2	2	6							5
629	2	3	3	3	3	2	2	5	4	3	2	1	5					4					2	0	0	0	1	0	0	1	2	2	1	2	0	0	0	0	0	0	0
630	1	5	2	3	3	3		1	4	2													2	2	0	2	2	2	2	2	2	2	2	0	2		2	2	2	0	2	3
631	1	3	2	3	3	3	2	1	6	3	1	1	5					5					2	2	1	1	2	0	2	1	2	2	1	2	0	1	1	1	0	1	0	1	3	4	5	6			1
632	2	3	2	3	3	3	2	1	7	4	1	2	1					1	2	3	4		1	2	2	2	2	2	2	2	2	2	2	2	2	2	2	2	0	2	1	3	5	6					3
633	2	1	4	5		1	1	1	6	2	2	1	5					5					2	1	1	0	1	0	0	0	1	0	1	1	0	1	1	1	0	0	0	3	4	5	6				3
634	1	5	1	6	2	3	2	1	7	4	1	3	5					4					1								2
635	1	5	2		1	3	1	1	3	3	1	1	5					5					1	1		1		0			2	2	2	2	0	2	0	0	0	1	0	4	5	6
636	1	2	2	3	2	3	2	1	4	2	2	1	5					5					1	1	1	2	0	0	0	1	2	2	1	1	0	0	0	1	1	1	2	4	6						5
637	2	4	2	3	2	4	1	1	7	3	1	1	3					4					1	2	2	1	2	2	2	2	2	2	2	2	2	2	2	2	2	2	2	5	6						4
638	1	3	2	2	2	4	2	2	7	3	2	1	5					5					1	2	1	1	1	2	1	1	2	2	2	2	2	1	2	2	1	1	1	4	5						4
639	1	5	2	3	7	2	2	1	5	4	2	1	5					1	2	4			2	2	2	0	1	0	0	0	2	1	2	2	0	0	0	1	0	0	0	3	4	5	6				4
640	2	3	2	3	4	4	2	1	7	3	1	1	5					4					1	1	1	0	0	0	1	1	1	2	1	2	0	1	1	1	0	0	1	3	4						3
641	1	4	2	3	2	3	2	3	4	2	1	1	4					5					1	2	1	0	1	0	0	0	2	2	1	2	0	0	2	2	0	0	0	3	6						4
642	2	1	2	7	2	3	2	1	4	2	2	1	4					1					2	1	1	1	2	1	2	2	2	2	2	1	1	1	1	2	1	2	1	3							3
643	2	6	1	4	1	4	2	1	7	2	1	1	1					1					1	2	2	2	1	2	2	2	2	2	2	2	2	1	1	1	1	2	1	3							3
644	2	5	3	4	8	2	2	1	6	3	1	1	5					5					2	0	1	0	1	1	1	1	2	2	1	2	0	0	1	0	0	0	0								5
645	2	3	2	3	8	4	2	1	7	4	2	1	5					5					1	1	2	2	0	2	0	0	2	2	2	1	0	0	2	0	0	0	0	3	4						3
646	1	3	2	3	3	3	2	1	6	2	2	1	5					5					2	1	0	0	0	0	1	1	2	2	0	0	0	0	0	0	0	0	0	6
647	2	5	2	4	2	4	2	1	7	4	1	1	5					4						2	2	2	2	2	2	2	2	2	2	2	0	0	1		2	2	2	4
648	2	2	4	3	6	3	2	1	2	2	2	1	5					1					2	1	0	0	0	0	0	0	1	1	1	1	0	0	0	0	0	0	0	3	4
649	2	6	1	4	4				7	4	2	1	5					4						2	2	2	0	1	1	1	1	1	1	1					0	0	2	3	4	6					6
650	1	1	3	3	2	1	2	2	3	4	3	1	5					5					1	1	1	2	1	2	1	2	2	2	2	2	0	0	0	0	0	0	0	1	4	5	6				4
651	1	5	1	3	2	3	2	5	6	4	1	2	1					1					1	1	2	1	2	1	1	1	2	1	1	1	1		0	1	1	1	1	4	5						6
652	2	6	1	4	3	3	2	1	7	4	1	1	5					5					1	1	2	2	2	2	1	1	2	2	2	2	0	0	0	0	1	2	2	1	5	6					1
653	2	1	4	3	8	3	2	1	7	3	2	2	5					5					1	1	0	0	1	2	0	0	2	2	0	2	0	0	2	2	0	1	1	1	3
654	2	4	2	3	1	3	2	1	7	4	2	1	5					5					1	0	0	2	1	0	1	1	2	2	2	2	0	0	1	0	0	0	0
655	2	3	2	3	2	3	2	2	1	2	2	1	5					5					2	1	2	0	1	0	0	1	2	2	1	1	0	0	1	1	0	0	0	3							3
656	2	5	1	1		3	2	1	6	4	3	1	5					5					2	1	1	1	1	1	1	2	2	2	2	2	1	0	1	1	1	1	1	3	4	6					1
657	1	5	2	3	3	3	2	1	4	1	2	1	5					4					2	1	0	0	0	0	0	0	1	0	1	0	1	0	0	0	0	0	0	3	4	6
658	2	3	2	7	4	3	2	5	4	3	2	1	5					5					2	0	0	0	1	1	0	0	2	2	0	0	0	0	0	0	0	0	0
659	1	5	2	1	6	3	1	1	6	3	2	1	5					5					1	1	0	0	0	0	0	0	0	0	0	0	0	0	0	0	0	0	0	3
660	1	5	1	3	1	3	2	1	6	4	2	2	5					4					1	1	1	2	1	1	1	1	2	2	2	2	0	1	0	1	0	1	1	3							1
661	2	2	2	3	5	4	1	1	4	2	2	1	1					4					2	0	1	0	0	0	0	1	1	1	2	1	0	0	0	0	0	0	0								1
662	1	6	2	1	4	4	2	1	6	3	1	3	2					3	4				1	2	2	1	2	2	2	1	2	2	2	1	1	1	1	1	0	1	0	3	4						3
663	1	4	1	3	2	4	2	1	7	4	2	1	5					4					1	0	0	1	0	0	0	0	1	1	0	0	0	0	0	0	0	0	0
664	2	6	2	6		3	2	1	1	1	2	1	5					4					2	1	2	0	0	2	2	1	2	2	1	2	1	1	2	2	0	2	2	1							1
665	1	4	2	3	1	3	1	4	4	1	2	1	5					4						0	0	0	0	0	0	0	0	0	2	0	0	0	0	1	0	0	0
666	2	6	2	6	8	2	2	1	4	1	2	1	5					4						0	0	0	2	1	1	0	2	2	2	2	0	0	1	0	0	2	0
667	1	6	2	6	2	2	2	1	3	2	2	1	5					5					2	0	0	0	0	0	0	0	0	0	0	0	0	0	0	0	0	0	0
668	2	5	1	4	2	2	2	1	7	4	1	1	5					4					1	1	1	1	1	1	2	2	2	2	1	2	1	0	0	0	0	1	1	3	4	5	6				3
669	1	1	5	5	4	4	2	1	7	4	1	1	5					4					1	1	1	2	2	1	2	2	2	2	1	2	1	1	1	1	2	2	1	3	6						3
670	2	5	1	3	2	3	2	1	7	4	1	1	5					5					1	0		2	2	2	2	2	2	2	2	2	0	0	1	1	1	1	2
671						5	2	5	7	4	3	1	5					5					2	1	0	0	0	1	1	0	1	1	0	0	0	1	0	1	0	0	0
672	1	4	2	3	5	3	2	1	6	3	2	1	5					5					1	1	2	0	2	0	1	0	1	1	1	1	0	0	0	0	0	1	0	3							3
673	2	4	2	7	3	3	2	1	7	4	1	1	5					4					1	1	1	1	2	2	0	0	1	1	2	2	0	0	2	1	0	0	0	4
674	1	3	2	2	3	3	2	1	1	2	2	1	2					5					2	1	1	0	0	0	1	0	1	1	1	0	0	0	1	0	0	0	0	1	3	5					1
675	1	1	4	7	1	3	2	1	7	4	1	1	5					5					2	0	0	0	0	0	0	0	0	0	0	0	0	0	0	0	0	0	0
676	1	6	2	3	1	2	2	5	5	3	2	1	5					5					1	0	0	0	0	0	0	0	0	0	0	0	0	0	0	0	0	0	0
677	2	4	2	6	2	3	2	1	5	2	2	1	5					5					2	2	2	2	2	2	1	2	2	2	2	2	0	0	1	1	0	0	0	1	3						3
678	2	5	2	6	3	4	2	1	6	3	1	1	5					4					2	2	2	0	1	1	2	2	2	2	1	1	1	1	1	1	0	2	0	4							5
679	2	4	3	3	3	2	2	1	1	2	2	2	1					4					1	2	2	0	2	1	2	2	2	2	2	2	1	0	1	1	0	1	0	1							7
680	2	5	3	6	2	3	2	1	7	4	2	1	3					5					2	1	1	1		0	1	0	2	1	1	1	0	1	0	0	0	0	0	2	3	4	6				3
681	2	2	2	3	1	3	2	5	7	4	2	1	5					4					1	2	2	2	1	2	1	1	1	1	1	1	1	1	2	2	1	2	1	3							3
682	1	2	2	3	1	4	2	1	7	4	2	1	4					5					1	2	2	2	2	2	0	2	2	2	1	2	2	2	0	1	2	2	2	5	6						3
683	2	5	2	3	2	2	2	1	2	2	2	1						1					1	2	2	1	1	1	1	1	2	2	2	2	0	0	1	1	1	2	0	1	3	4					1
684	2	4	1	4	2	3	2	1	4	2	2	1	5					4					2	2	2	0	2		0	1	2	1	2	2	1	1	1	1	0	0	0	3							3
685	2	6	3	1	2	3	1	1	7	4	1	1	5					5					1	0	0	0	0	0	0	0	0	0	0	0	0	0	0	0	0	0	0
686	2	1	2	3	2	3	2	1	7	4	1	1	5					4					2	0	0	0	0	1	2	1	2	2	2	2	0	0	2	2	2	2	2
687	2	1	2	7	1	3	2	1	1	1	2	1	5					5					2	1	1	1	1	1	1	1	1	2	1	2	2	2	0	0	1	1	1	3							3
688	1	5	1	6	1	1		1	4	2	2	1	5					1					2	2	1	0	0	0	0	0	0	0	1	1	0	0	0	0	0	0	0	1							1
689	1	5	4	3	4	4	2	1	4	2	2	1	5					5					1	2	2	2	2	2	2	2	2	2	2	1	0	0	1	2	0	0	0	5	6						3
690	2	5	2	6	1	4	2	1	7	4	1	1	5					4					1	2	2	2	2	2	2	2	2	2	2	2	2	2	1	1	0	2	2	5	6						1
691	2	5	2	6	3	2	2	1	7	4	1	1	5					5					1	2	2	2	2	2	2	2	2	2	2	2	0	0	1	1	0	2	1	3	4						3
692	2	5	2	3	1	3	2	1	7	4	2	1	5					4					1	1	1	0	0	1	0	0	2	1	1	2	0	0	1	1	0	0	1	4							3
693	2	2	2	3	2	3	2	5	4	2	2	1	5					5					1	0	0	0	0	0	0	0	0	0	1	1	0	0	0	0	0	0	0
694	1	5	2	3	5	3	2	1	4	3	2	1	5					5					2	2	2	1	2	1	1	2	2	2	2	2	0	0	0	0	0	0	0	3							1
695						2	2	5	5	4	2	1	4					5					1	0	2	2	2	2	0	2	2	2	2	2	2	2	1	2	2	0	1
696	1	4		2	4	3	1	4	7	4	1	1	4					5					1	2	2	2	2	2	2	2	2	2	2	2	2	2	2	2	2	0	2	1	5						5
697	2	5	2	3	3	4	2	1	4	2	2	1	5					2	4				2	1	1	0	1	2	2	2	2	2	1	2	0	0	2	1	0	1	2	1	4						1
698	2	6	3	6	4	3	2	1	6	4	2	1	5					4					1	1	2	1	2	2	0	2	2	2	1	0	1	0	0	2	1	0	0	7							7
699	2	5	3	4	1	4	2	1	7	4	2	1	5					5					1	2	2	2	2	2	2	2	2	2	2	2	0	0	0	0	2	2	2	5							7
700	1	3	3	3	3	3	2	1	6	2	2	1	5					5					2	1	1	1	2	0	2	1	2	2	1	2	0	0	0	1	2	2	0	1	4	5	6				1
701	1	5	1	2	2	2	2	1	7	4	2	1	5					4					2	0	1	0	0	2	0	0	0	0	0	0	0	0	0	0	0	0									5
702	2	6	1	3		1	2	5	7	4													1	0	0	0	1	2	0	0	0	0	1	2	2	2		1	0	0	1
703	2	2	3	3	4	3	2	1	7	4	1	3	1	4				1	2	3	4		1	2	2	2		1	2	1	2	2	2	2	0	0	0	2		1	1	4	6						3
704	1	6	1	3	2	3	2	1	7	4	2	1	5					5					1	2	2	2	2	2	2	2	2	2	2	2	2	2	2	2	2	1	2	4	6						7
705	1	4	2	3	2	3	2	1	7	4	2	1	5					4					2	2	2	0	1	1	2	2	2	2	2	1	0	0	0	0	0	2	0	3	4	6					1
706	2	5	2	6	3	3	2	1	7	4	2	1	4					5					1	1	1	1	2	1	1	1	2	2	2	1	0	1	2	0	0	1	1	1							1
707	2	6	1	6	1	2	2	1	7	4	2	1	5					5					1
708	1	1	2	6	1	3	1	5	5	3	3	1	5					5					2	1	2	0	2	0	0	0	2	1	0	0	1	2		0	0	2	0	3	4	5	6				1
709	1	1	2	5	1	4	2	5	2	2	2	1	5					1					2	0	0	0	2	0	0	0	2	2	1	0	0	0	0	2	0	2	0
710	1	5	2	1	8	4	2	1	7	4	2	1	5					2	3	4			1	0	0	0	0	0	0	1	1	1	1	2	1	1	1	1	0	0	1
711	2	4	2	3	1	3	2	1	6	3	2	1	5					4					2	1	1	1	1	0	2	2	2	2	1	2	0	0	0	0	0	2	0	1	3	4					1
712	2	5	3	3	2	2	2	6	7	4	1	2	3	4				4					1	2	2	2	2	2	1	1	2	2	1	0	1	2	2	2	1	2	0	3							4
713	1	2	2	7	2	3	2	5	7	4	2	1	5					5					1	0	0	1	2	2	2	2	2	2	1	0	0	0	0	0	2	2	2
714	2	4	3	3	5	3	2	1	7	4	2	1	5					4					1	2	2	2	2	2	2	2	2	2	2	2	2	2	2	1	2	2	2	6							7
715	2	1	2	7	1	3	2	1	7	4	1	2	4					5					1	2	2	2	2	1	0	2	2	2	2	2	0	0	2	0	0	0	2	4	5						4
716	1	6	1	3	2	2	2	1	4	1	1	1	5					4					2	2	2	1	1	1	2	1	2	2	1	2	0	0	0	0	0	0	0	1							1
717	2	5	1			3	2	1	7	4	1	2	5					4						2	2	2	2	2	2	2	2	2	2	2	1	1	2	2	1	2	2	5							6
718	1	5	2	3	3	4	2	1	7	4	2	1	5					4					1	0	2	2	2	1	0	1	2	2	2	2	0		2	1	2	1	2								3
719	2	4	2	6		3	2	5	4	2	2	1	5					5					1	1	1	0	1	2	1	1	2	1	1	2	1	0	0	0	0	0	0	1	3						1
720	2	6	1	6	5	4	2	1	7	4	1	1	5					5					1	2	2	2		2	2	2	2											3							3
721	2	3	2	7	3	2	2	1	7	4	1	1	4					4					1	2	2	2	2	2	2	2	2	2	2	2	2	2	2	2	2	2	2	3	5	6					3
722	1	3	3	1	2	1	2	1	7	4	1	1	5					5					1	0	0	0	1	0	0	0	1	0	0	1	0	0	1	0	0	0	1
723	1	3	3	2	5	4	2	1	6	3	1	1	1					4					1	2	2	2	2	2	2	2	2	2	2	2	1	1	1	1	0	2	2	5							7
724	1	3	2	3	2	2	2	1	1	2	2	1	5					5					1	1	0	0	0	0	1	2	2	2	1	1	0	0	0	0	0	0	0	3	6
725	1	3	2	1	2	3	2	5	7	4	2	1	5					3	4				2	2	2	2	2		2	1	2	1	2	2	0	2	1	2	0	0	0	1	5	6					1
726	1	6	1	2	2	3	2	1	1	2	1	1	5					4					1	1	1	0	1	1	1	1	2	2	1	2	0	0	0	0	0	0	0
727	2	5	1	1	2	4	2	1	7	4	1	1	4										1	0	1	2	2	2	0	0	0	0	2	2	1	1	2	2	1	0	1								3
728	1	6	2	6	2	4	2	1	1	1	2	1	5					5
729	1	6	1	6	2	2	2	1	1	1	2	1	5					4					2	2	2	0	2	1	0	1	2	2	2	2	0	0	0	1	0	1	0	1							1
730	1	4	4	3	5	3	2	1	6	2	1	1	5					5					2	2	2	1	1	1	2	2	2	2	2	2	0	0	0	0	0	1	0	3	6						3
731	2	6	1	1		4		1	7	4	1	1	5					4					1
732	2	3		2	4	3	1	1	7	4	1	1	5					5					2	1	2	1	2	2	2	2	2	2	2	1	1	1	2	1	1	2	2	3							3
733	2	1	3	3	5	4	2	1	7	4	2	1	5					4					1	0	0	0	0	0	0	0	2	1	1	0	0	0	1	1	0	1	1
734	2	5	2	1	7	4	2	1	7	4	1	1	5					4					1	0	1	1	0	1	2	2	1	2	1	2	0	0	2	2	0	1	2								3
735	2	4	3			2	2	1	7	4	1	1	5					4					1	2	2	2	2	2	2	2	2	2
736	2	3	3	7	5	2	2	1															1	2	2	2	2	2	2	2	2	2	1	1	0	0	1	1	0	0	0	6							3
737	1	6	1	6	1	3	2	1	7	4	3	1	5					4					1	1	2	2			2	2	2	2	2	2	2	1	0	0	2	2	2	7
738	2	4	1	4	2	2	2	5	1	2	3	1	5					5					2	0	0	0	0	0	0	0	0	0	0	0	0	0	0	0		2	0
739	1	6	1	6	1	3	2	1	4	2	2	1	5					4					2	2	2	1	2	2	1	1	2	2	2	2	1	1	1	1	1	1	1	1							3
740	1	6	2			2	2	1	7	3	1	1	4					5					1	1		1	0	1	1	1	2	1		2	2		2	2	1	2	2	3
741	1	3	2	3	3	3	2	5	6	4	1	1	5					5					1	2	2	2	2	2	2	2	2	2	2	2	0	0	0	0	1	2	2	1	3	4	5				1
742						3	2	1	6	2	1	1	5					5					2	1	1	1	2	1	2	1	2	2	2	2	1		1	1		2	2	1	3	6					1
743	2	5	2	4	2	2	2	1	1	1	2	1	4					4					2	1		0	1	1	2	2	2	2	2	1	0	0	2	0	0	0	0	3
744	1	6	2	6	2	3	2	1	1	1	2	1	5					1	4				2	2	0	0	1	1	0	0	0	0	1	1	1	0	0	1	0	0	0	2	3
745	1	6	3	6	2	2	2	1	7	4	3	1	5					5					1	1																		3
746	2	2	2	3	2	4	2	1	7	4	2	1	4					5					1	0	0	2	0	0	0	0	1	1	0	1	0	0	0	1	1	1	2
747	1	6	2	6	2	2	2	1	6	4	1	1	5					4						2	2	2	2	2	2	2	2	2	2	2	1	1	1	1	0	2	2	3	4	5	6				4
748	1	5	2	3	3	4	2	1	7	4	1	1	5					5					1	1	1	0	1	1	1	1	1	1	1	1	0	0	0	0	0	0	1	3							6
749	2	5	2	1	2	2	2	1	7	4	1	1	5					5					1	2	1	1	0	0	0	0	1	2	1	2	0	0	0	0	0	0	0	3	6						1
750	2	6	2	4	2	2	2	1	4	2	2	1	5					5					2	1	0	0	1	0	0	0	0	0	0	0	0	0	0	0	0	0	0	1	3	4
751	2	2	2		2	3	2	1	6	4	2	1						4					1	1	2	1	2	1	1	1	2	2	2	1	0	0	0	0	0	2	0	3	6						4
752	1	5	2	3	1	2	2	1	7	4	2	1	5					5					1	0	0	0	0	0	0	0	0	0	0	0	0	1	0	1	0	0	1
753	1	3	2	1	4	4	2	1	7	4	2	1	4					5					1	2	2	2	2	2	2	2	2	2	2	2	2	2	2	2	1	1	2	6							6
754	1	5				2	2	1	1	2	2	1	5					4					2	0	0	0	1		0	1	0	0	1	2		0	0	1	0	2	0
755	1	4	1	3	2	3	2	1	1	1	2	1	5					5					1	0	1	1	0	0	0	0	2	0	1	2	0	0	0	0	0	0	0								3
756	2	3	2	3	1	3	2	1	7	4	2	1	5					5					1	2	2	2	2	2	2	2	2	2	1	2	0	0	0	0	0	2	1	3	4	6					1
757	2	4	2	1	6	3	2	1	6	4	1	1	5					4					1	2	2	2	2	2	2	2	2	2	2	2	2	2	2	2	2	2	2	1	2	3	4	5	6		1
758	2	3	2	3	1	4	2	4	7	4	2	2	5					4					1	1	2	1	1	0	2	1	2	2	1	1	0	0	0	1	0	0	0	6							7
759	1	6	1	6	2	3	2	1	6	4	1	1	5					5					1
760	2	4	2	7	4	3	2	1	1	2	2	1	5					5					2	1	1	0	1	0	1	0	1	1	0	0	0	0	0	0	0	0	0	1							1
761	1	6	2	6	2	2	2	1	7	4	1	1	5					5					1	0	0	1	1	0	0	0	0	1	0	1	0	0	0	0	1	1	0
762	2	4	2	1	1	4	2	1	7	4	1	1	5					5					1	1	0	0	0	1	0	0	0	0	0	0	0	0	1	0	0	0	0	6
763	2	4	3	3	3	1	2	5	1	1	2	1	5					5					2	1	1	1	0	2	2	1	1	1	1	0	0	0	0	0	0	2	0	6							1
764	2	5	2	4	2	3	2	1	4	1	2	1	5					5					2	1	0	0	1	0	0	0	0	2	1	0	0	0	0	0	0	0	0	1
765	1	4	2	3	4	3	1	1	6	3	1	1	5					5					1	1	1	0	1	0	2	0	2	1	2	2	0	0	0	0	0	0	0	5							1
766	2	4	1	6	1	1	2	1	4	2	2	1	5					5					1	2	2	0	0	0	2	2	0	2	0	0	0	0	1	1	1	2	0	3	6						6
767	2	6	1	6	2	1	1	1	7	4	3	1	5					5					1	2	2	2	2	2	2	2	2	2	2	2	2	2	2	2	2	2	2	5							5
768	2	4	4	7	2	1		1	7	4	3	3	2					4					1	1	1	1	2	2	2	2	2	2	2	2	2	2	2	2	2	1	2	3	5						3
769	2	6	1	6	1	5	2	5	6	4	3	1	5					5					1	2	1	0	2	1	0	2	2	2	0	1	0	0	0	0	0	2	0	1							5
770	2	6	2	6	2	2	2	1	7	4	1	1	5					5					1	2	2	2	2	2	2	2	2	2	1	2	1							5							1
771	2	6	2	4	2	2	2	1	7	4	1	1	4					4					1	2	2	2	2	2	2	2	2	2	2	2	1	0	0	0	0	0	2	6							6
772	1	6	1	6	1	3	2	1	7	4	1	1	5					4					1	2	2	2	2	2	2	2	2	2	1	2	2	1	2	2	1	1	1	6							6
773	2	5	2	6	1	1		1	1	1	2	1	5					5						1	1	0	0	1	2	2	2	2	1	2	0	0	1	0	0	2	0	3	4						1
774	2	4	4	4	6	3	2	1	5	3	2	1	5					4					2	1	1	1	1	1	1	1	2	2	1		0	1	1	0	0	2	0	1	3	4	5				1
775	2	6	1	6	1	2	2	1	4	2	2	1	5					5					2	1	0	0	0	0	0	0	0	0	0	1	0	0	0	0	0	0	0	3
776	1	6	2	6	2	4	2	1	7	4	2	1	5					4					1	2	2	2	2	1	2	2	2	2	2	1	1		1	1	2	2	1	6							7
778	2	4	2	6	4	2	2	2	1	3	2	1	5					5					1	2	2	0	1	1	2	2	2	1	2	2	0	0	1	0	0	0	0	1	4	5					1
779	1	5	2	3	3	3	2	1	7	4	1	1	5					4					1	1	2	2	2	2	2	2	2	2	2	2	1	1	0	2	0	0	0	2	6						7
780	2	6		4		3	1	1															1	1					1		2											3
781	1	4	3	3	5	3	1	1	7	4	2	1	5					5					1	1	2	2	2	1	1	1	2	2	1	1	1	1	0	0	0	2	0	1	4	6					4
782	1	6	1	3	2	2	2	1	7	4	1	2	5					1					1	2	2	1	1	1	2	1	2	1	1	2	1	0	2	0	0	1	0	3	4	6					1
783	2	5	2	6	3	3	1	1	7	4	2	1	5					5					1	0	0	0	0	0	0	0	0	0	1	0	0	2	2		0	0	1
784	1	5	1	3	7	3	2	1	7	3	1	1	1					5					2	2	2	2	2	2	2	2	2	2	2	2	2	2	2	2	1	1	1	3	4	5	6				1
785	1	5	4	1	1	3	1	2	7	4	1	2	5					5					1	0	0	1	0	0	2	1	2	2	2	2	0	2	2	2	0	2	2
786	1	4	3	1	4	3	2	1	6	3	1	1	5					4					2	1	1	0	1	0	0	0	2	2	1	2	0	1	0	1	0	1	0	3	4	6					1
787	2	5	2	3	5	2	2	1	7	4	2	1						5					1	0	0	0	0	1	0	0	0	0	0	0	0	0	0	0	0	0	0
788	2	5	5	4	2	3	1	1	1	1	3	1	5					5					2	1	1	0	1	1	1	1	1	1	1	2	1	1	1	1	1	2	1	3							3
789	1	6	2	6	2	2	2	1	7	4	2	2	1					4					1	2	2	2	2	2	2	2	2	2	2	2	2	2	2	2	2	2	2	4							4
790	2	4	3	6	2	3	2	5	7	4	3	3	1					5					1	2	2	2	2	2	2	2	2	2	2	2	2	2	2	2	1	2	2	6							7
791	1	6	2	6	1	2		1	7	4	2	1	5					5					1	2		2	2	2	2	2	2	2	2	2			2				2
792	2	3	2	1	4	3	2	1	7	3	1	1	5					4					1	2	2	2	0	0	0	0	2	0	2	2	0	0	2	2	0	1	1	3	6						7
793	1	6	4	6	2	3	2	1	6	4	2	1	5					5					1	1	2	1	1	0	1	1	2	2	1	1	1	1	0	0	0	1	0	4							4
794	2	4	2	3	1	1	2	3	6	3	3	1	5					5					2	1	1	1	1	1	1	1	2	2	2	2	1	2	1	2	0	1	1	1	3	4	5				1
795	2	4	3	3	4	4	1	1	7	3	2	1	5					5					2	1	2	1	2	0	2	2	2	2	2	1	0	2	1	2	0	1	0	1							1
796	1	6	2	6	3	2	2	1	7	4	1	1	5					4					1	2	2	1	1	0	1	1	1	2	1	2	1	0	1	1	0	1	1	1	3	4	5				1
797	2	6	2	6	4	4	2	1	7	4	2	1	5					4					1	2	2	2	2	1	2	2	2	2	2	2	1	0	0	1	0	1	0	3	4						3
798	2	5	1	3	1	2	2	1	6	4	1	1	5					5					2	2	2	2	2	2	2	2	2	2	1	1	0	0	0	0	0	2	0	3							3
799	1	6	3	1	3	2	2	1	2	3	1	1	5					2					2	1	1	1	2	1	2	2	2	2	1	1	1	1	1	1	1	1	1	1							1
800	2	3	2	4	4	3	2	5	4	2	2	1	5					4					1	2	2	0	1	1	1	1	2	1	1	1	0	0	1	1	0	1	1	6							6
801	1	6	2	2		2	2	1	5	3	2	1	5					5					1	0	0	0	2	2	0	0	0	2	2	2	2	0	2	2	0	2
802	1	4	2	3	3	4	2	1	4	2	1	1	5					5					1	1	2	0	1	1	2	2	2	2	1	2	1	1	1	1	1	0	0
803	2	4	2	7	3	3	2	1	5	3	2	1	5					4					1	2	2	0	2	2	2	2	2	2	2	2	2	2	2	2	0	2	2	3							3
804	2	5	2	7	4	3	2	1	7	4	2	1	5					4					1	2	2	1	1	2	2	1	2	1	2	2	1	2	1	2	0	0	1	1	3						1
805	2	4	2	3	4	4	2	1	7	4	1	1	5					4					1	0	0	1	0	0	0	0	2	1	2	2	0	0	0	2	0	0	0
806	1	6	2	6	3	3	2	1	1	1	3	1	5					5
807	2	6	2	2	7	3	2	1	7	3	1	3	3					4					2	2	2	2	2	2	2	2	2	2	2	2	2	2	2	2	2	2	2	6							6
808	2	4	3	4	4	4	1	1	4	1	2	1	4					5					2	2	2	1	2	1	2	2	2	2	2	2	0	2	0	0	0	0	0	1	3	6					1
809	2	2	3	3	2	3	2	1	7	4	1	1	5					1	2	4			1	2	2	2	2	2	2	1	2	1	1	2	2	0	2	2	0	0	0	1	2	3	4	5	6		2
810	1	5	4	3	4	4	2	1	2	1	2	1	5					5					1	2	1	0	0	2	1	1	1	1	2	1	0	0	1	1	0	0	0	3	4						3
811	2	4	2	3	2	3	2	1	7	4	1	2	1	4				5					1	2	2	1	1	1	2	2	2	2	2	2	2	2	1	2	0	1	1	3	4	6					1
812	1	5	2	2	2	3	1	1	3	2	2	1	5					4					2	1	1	0	1	1	1	1	2	2	2	1	0	0	1	1	0	1	0	3							3
813						3	2	1	6	4	1	1	5					4					1								2
814	1	5	2	3	4	4	1	1	5	4	2	1						1					2	1	2	2	2	1	2	2	2	2	1	1	1	1	0	1	0	2	2	3	6						3
815	1	5	1	3	2	3	1	1	7	3	1	1	4					1	4				1	2	2	2	2	2	2	2	2	2	2	2	2	1	2		2	2	2	6							5
816	2	5	4	4	2	3	2	1	7	4	1	1	5					1					1	1	2	1	1	1	0	1	1	1	1	2	1	1	1	1	1		1	1	3	4	5	6			3
817	1	4	2	3	1	4	2	1	7	4	2	2	1					4					1	2	2	2	2	2	1	1	2	2	1	1	2	2	2	2	2	2	2	3	4	6					3
818	2	5	2	1	7	3	2	1	6	3	2	3	5					4					1
819	1	6	4	3	1	3	2	1	4	3	2	1	5					5					2	1	1	0	0	0	0	0	1	1	1	1	0	0	0	0	0	0	0	3							3
820	1	2	2	3	3	2	2	1	7	4	2	1	5					5					1	1		0	0	0	1	1	1	1	1	1	0	0	1	1	0	1	1	3	5
821	1	6	1		3	2	2	1	5	2	2	1	5					5					1	0	2	0	2	0	0	0	0	2	0	0	0	0	0	0	0	0	0								4
822									7	4	2	1	5					5
823	2	5	1	4	1	2	2	5	7	4	1	1	5					5					2	2	2	2	2	2	2	2	2	2	2	2	2	1	0	0	0	1	0	3							3
824	1	4	3	3	4	3	2	1	4	2	2	1	5					5					2	1	1	0	2	0	0	1	2	2	0	1	0	0	0	0	0	0	0	1	3	6					1
825	1	6	2	6	1	1		5	6	3	2	1	5					5					1	1	0	0	0	0	0	0	1	1	0	0	0		0		0	0	0	4
826	2	1	2	5	3	3	2	4	7	4	2	2	5					5					1	1	1	2	0	1	1	2	2	2	0	0	0	0	2	1	0	0	0	3							3
827	2	6	2	4	3	2	2	1	7	4	1	1	5					4					1
828	2	2	3	4	3	2	2	5	4	2	2	1	5					5					2	2	2	0	1	1	1	2	2	2	2	2	0	0	2	1	0	1	0	1	5	6					1
829	2	5		6	7	2	2	1	7	4	2	4	1					1					1
830	2	6	2	6	3	3	2	1	7	4	2	1	5					4					1	2	2	2	1	0	2	2	2	2	2	2	0	0	0	0	0		2	2	4	6					4
831	2	5	3	1	1	3	2	1	7	4	2	1	4					5					1	1	1	1	1	0	2	1	1	1	1	0	0	0	0	0	1	2	1	3	4	5	6				5
832	1	5	1	3	2	3	2	1	7	4	2	1	3					5					1	2	0	2	1	2	1	1	1	1	1	0	1	1	2	0	2	0	1	3
833	2	3	2	3	1	3	2	5	7	4	1	1	5					5					1	2	0	2	2	1	1	1	2	2	1	2	1	2	1	2	1	0	1	3	4	6
834	2	5	2	3	1	2	2	1	4	1	1	1	5					4					2	0	0	0	0	0	1	0	2	1	1	2	0	0	0	0	0	0	0
835	1	4	4	6	3	5	2	1	7	4	1	1	5					5					1	1	1	2	1	1	2	2	2	2	2	2	1	1	1	1	0	0	0
836	2	5	3			3	1	1	2	3	2	1	5					5					2	1	1	0	2	2	0	0	2	2	2	2	0	2	0	0	0	0	0	1	3	4					1
837	1	2	2	6	3	4	2	1	7	4	2	1	5					5					1	2	2	2	1	1	1	0	2	0	1	2	1	0	2	1	0	0	0	3	4	5					3
838	2	4	2	3	1	3	2	1	4	2	2	1	5					5					2	0	0	0	0	0	0	0	1	0	0	0	0	0	1	1	0	0	0
839	1	4	2	3	4	3	2	1															1	1	1	2	1	1	2	1	1	2	1	1	1	1	1	1	0	2	1	5	6						5
840	1	3	2	3	2	2	2	5	7	4	1	1	5					5					2	1	1	1	1	0	2	1	2	2	2	2	2	2	1	1	1	2	2	3							3
841	1	6	2	1	1	2	2	1	6	1	1	1	5					4					2	1	1	0	1	1	1	1	2	2	2	1	1	1	2	1	0	1	0	1							1
842	1	5	2	2	3	3	2	1	7	4	1	1	5					5					1	2	2	2	2	2	2	2	2	2	1	2	2	2	1	1	0	0	0	1	3	6					1
843	2	6	2	6	2	3	2	1	5	3	2	3	2					5					2	2	2	2	2	2	2	2	2	2	2	2	2	2	1	1	2	2	2	3	4	5					7
844	2	5	1	2	2	4	2	1	7	4	1	1	5					4					1	2	2	2	2	2	2	2	2	2	1	2	1	0	2	0	2	2	2	6							6
845	2	5	2	6	1	2	2	1	6	4	1	1	5					4					1	2	2	2	2	2	2	2	2	2	1	2	0	0	2	2	2	2	2	4							3
846	1	5	3	3	3	1		1	6	4	1	1						4					1	2	2	2	2	2	2	2	2	2	2	2	2		1		0	0	1	1							1
847	1	3	2	1	4	3	2	1	6	2	2	1	5					4					1	1	1	1	0	1	0	1	1	1	1	2	1	1	1	1	2	2	2	1							1
848	2	4	2	3	1	2	2	1	7	4	2	1	5					4					1	1	1	1	1	0	0	0	0	0		1	0	2	2	2	0	0	0	3							3
849	2	3	3	4	1	2	2	1	7	4	2	1	5					4					1	1	1	2	0	1	0	0	2	0	1	1	0	0	0	0	1	1	1	6							6
850	2	6	1	1	2	2	2	5	6	4	1	1	5					4					1	1	2	2	2	2	2	1	2	2	1	2	2	2	1	2	1	2	2	5	6						5
851	2	5	1	3	2	3	2	1	7	4	1	1	5					4					1	1	1	2	2	1	2	1	2	1	1	1	1	0	0	1	1	1	1
852	2	2	3	1	1	3	2	1	7	4	2	1	5					5					1	2	2	1	1	0	2	2	2	2	2	2	0	0	1	1	0	2	0	3	4	5	6				3
853	2	5	2	1	5	4	1	1	7	4	2	1	1					5					1	1	2	2	1	2	1	2	2	1	2	2	2	2	2	1	1	2	2	3	4						3
854	1	3	2	3	2	3	2	1	6	3	1	1	5					5					2	1	1	0	0	0	1	1	1	1	1	1	0	0	1	1	0	0	0	6							5
855	1	5	2	1	4	2	2	1	7	3	2	1	5					4					1	1	2	2	2	1	1	1	2	2	1	2	2	2	1	1	0	2	0	3							1
856	2	6	1	6	2	2	2	1	4	2	2	1	5										2
857	2	6	1	1	5				2		1	1	5					4						1	1	1	1	1	1	1	2	2	1	2	1		1	1	1	1	1	2							1
858	1	5	1	3	1	2	2	1	4	2	2	1	5					4					2
859	2	4	3	3	3	3	2	1	6	3	1	1	5					4					2	1	0	0	2	1	2	0	2	2	1	2	1	1	0	0	1	1	1	3	4
860	1	4	2	3	4	3	1	1	4	2	2	1	5					5					1	0	0	0	0	0	0	0	1	1	0	0	0	0	0	0	0	0	0
861	1	5	4	3	7	3	2	1	4	2	2	1	5					4					2	0	0	0	0	0	0	0	0	0	0	0	0	0	0	0	0	0	0
862	1	6	1	1	1	3	2	1	1	1	2	1	5					4						1	2	0	1	0	0	0	2	2	2	0	0	0	0	0	0	0	0	1							1
863	2	5	5	2	2	3	2	4	7	3	1	1	5					4					1	1	1	0	2	2	1	1	2	2	0	2	0	0	2	2	0	0	0
864	1	5	1	1	4	3	2	1	7	4	2	1	5					4					1	2	2	2	2	2	2	2	2	2	2	2	1	2	1	1	1	1	1	5							5
865	2	6	2	6		3	2	1	1	2	2	1	5					5					2	0	0	0	0	0	0	0	0	0	0	1	0	0	0	0	0	1	0
866	1	5	3	3	3	2	2	1	4	2	1	1	5					5					2	1	1	0	2	0	2	2	2	2	2	2	0	0	0	0	0	0	0	1	3	4	6				1
867	1	5	3	7	4	2	2	1	1	1	1	1	5					4					2	1	2	2	2	2	2	1	2	2	2	2	2	2	2	2	1	2	2	4							5
868	1	6	3	2	3	2	2	1	7	4	1	1	4					5					1	2	2	2	2	2	2	2	2	2	2	2	2	2	2	2	1	2	2	7							4
869	2	6	2	6	2	2	2	1	6	4	2	1	5					5					2	2	2	1			2		2	2		0			0	0		1		1							7
870	1	5	4	2	4	2	1	1	5	3	2	1	5					4					1	1	1	1	1	0	1	0	1	1	1	1	1	1	1	1	0	1	1	1	3	4					1
871	2	5	2	3	3	2	2	1	6	3	2	1	5										1	1	1	1	1	1	1	1	1	1	1	1	1	0	0	0	1	1	0	3							3
872	2	6	2	1	2	4	2	1	6	3	2	1	5					4					1	2	2	2	2	2	2	2	2	2	2	2	2	2	2	2	1	1	2	3							3
873	1	5	2	2	8	3	2	1	6	4	2	1	5					3	4				1	0	0	1	1	0	0	0	1	0	0	0	0	0	0	0	0	2	0
874	2	5	4	2	8	2	2	1	7	3	1	1	1					4					2	2	2	2	2	2	2	2	2	2	2	2	0	0	0	0	0	2	0	1							1
875	2	4	3	7	3	4	2	1	7	4	2	1	5					5					1	0	0	1	0	0	0	0	0	0	0	1	0	1	0	0	0	0	1
876	1	6	2	6	2	1	2	1	4	2	2	1	5					5					2	0	0	0	0	0	0	0	0	0	0	0	0	0	0	0	0	0	0
877	1	3	3	3	3	3	2	5	6	4	2	1	5					1					1	2	0	1	2	2	2	2	2	2	1	1	2	2	1	1	0	2	2	4	6
878	1	2	2	3	2	3	2	5	1	1	2	1	5					4					1	2	2	1	1	0	1	1	2	1	1	2	0	0	1	1	1	1	0	3							3
879	1	6	1	3	1	3	1	1	7	4	2	1	5					4					1	2		2	2	2	2	2	2	2	2	0	0	2	2	2	1	1	1
880	2	2	3	3		3	2	4	7	4	1	2	1					1					2	2	2	1	2	1	2	2	2	2	2	2	2	2	2	2	1	1	2	3							3
881	2	6	1	6	1	1	2	1	7	4	3	1	5					5					1	2	0	2	1	2	2	2	2	2	0	0	2	0	0	0	0	0	0	6
882	2	6	2			2	2	1	4	2	1	1	5					4					2	2	2	0	0	0	2	1	2	2	2	1	1	0	0	0	0	0	0	4	6						4
883	2	2	2	4	3	3	2	5	1	3	2	1	5					5					1	1	1	1	1	2	0	0	1	1	1	1	1	0	1	1	0	0	0	6							1
884	1	5	1	3	2	2	2	1	1	1	2	1	1					4					2	1	1	0	1	1	1	1	2	2	2	2	2	1	1	1	2	2	2	1							1
885	2	5	2	3	1	1	2	5	7	4	2	1						4					1	0	0	0	0	0	0	0	0	0	0	0	0	0	0	0	0	0	0
886	1	4	2	7	3	3	2	1	7	4	1	1	5					5					1	1	1	1	1	1	1	1	1	1	1	1	0	0	0	0	0	0	0	3							3
887	2	3	2	7	3	3	2	1	7	3	2	1	5					5					2	1	1	1	1	1	2	1	2	2	1	2	0	0	0	0	0	2	0	3							3
888	2	5	2	4	3	4	2	1	7	4	2	1						5					1	2	2	2	2	2	2	2	2	2	2	2	1	1	2	2	2	2	2	3							3
889	1	5	2	1	2	4	1	1	6	2	2	1	1					5					1	0	0	1	0	0	1	0	1	0	0	0	0	0	0	0	0	0	0
890	2	6	1	6	1	3	2	4	6	4	3	2	1					5					1	2	2	2	1	2	2	2	2	2	2	2	0	1	1	1	0	1	1	3	4						7
891	2	5	1	4	2	3	2	1	4	2	2	1	5					5					2	1	0	0	0	0	0	0	0	0	0	0	0	0	0	0	0	1	0	3
892	2	4	2	7	3	3	2	1	4	2	2	1	5					5					1	1	1	0	1	1	1	1	2	1	1	1	0	0	0	1	0	0	0	4	6						4
893	2	1	2	3	1	3	2	1	7	4	2	1	5					5					1	1	1	2	2	2	2	2	2	2	2	2	0	0	1	2	0	2	2	6							6
894	1	1	4	5	4	3	2	1	7	3	2	1	5					4					1	2	2	1	0	0	2	0	2	2	1	0	2	2	0	1	0	2		6							7
895	2	2	2	4		3	2	1	5	2	1	1	5					5					2	0	0	0	0	0	0	0	1	1	0	1	0	1	0	0	0	1	0
896	2	5	2	4	4	3	2	1	7	4	2	1	1					3					1	0	1	1	1	1	1	1	1	1	1	1	0	0	0	1	1	2	0								1
897	2	5	2	6	2	4	2	1	7	4	2	1	5					5					1	1		1	2	2	2	2	2	2	1	2			1	1		2	2	5
898	2	5	2	1	1	3	2	1	4	2	2	1	5					5					2	0	0	0	1	2	2	2	2	2	1	0	0	0	1	1	1	2	1
899	2	2	2	3	2	4	2	1	7	4	2	1	5					4					1	2	2	2	2	0	1	2	2	2	1	0	1	0	0	2	0	0	2	3	5	6					3
900	2	5	3	3	4	2	2	1	7	4	1	1	5					5					2	1	0	2	0	0	0	0	0	0	0	2	0	0	0	0	0	0	0	3
901	2	6	5	7	1	1	2	1	7	4	3	1	5					4					1	1	0	2	1	2	2	0	1	0	2	1	0	0	2	0	0	0	2	3	4
902	2	5	1	6	2	3	2	1	7	4	2	1	5					5					1	1	0	2	0	1	1	2	2	2	1	2	0	0	1	1	0	0	0	3
903	2	6	2			3	2	1	7	4	3	1	5					5					1	1	2	1	2	2	1	1	2	2	2	1	1	1	2	2	2	2	2	5							6
904	2	5	2	4	2	4	2	1	4	2	2	1	5					5					2	0	1	0	1	1	1	0	1	1	1	1	0	0	0	0	0	0	0								1
905	1	6	2	1	3	2	2	1	7	4	1	2	5					4					1	1		2			2		2	2										5
906	1	5	2	1	2	3	2	1	7	4	2	1	5					5					1	2	2	2	2	1	2	2	2	2	2	1	1	1	2	2	2	2	2	3							6
907	2	4	3	3	4	3	2	1	7	4	2	1	5					4					1	1	1	1	1	1	1	1	1	1	2	0	0	2	0	0	0	1	1	6							3
908	2	6	2	4	1	2	2	1	7	4	1	1	5					4					1	2			2	2	2				2		0	0	0	0	0		0	5
909	2	5	4	1	6	2		1	3	2	2	1	4					4						2	1	1	1	1	2	1	2	1	1	2	1	1	1	2	0	1	2	3	4						3
910	2	2	3	3	5	3	1	1	6	4	1	1	5					5					1	1	1	0	1	1	1	1	2	1	2	2	0	1	0	1	0	1	1	1	3	4	5	6			1
911	1	5	2	6	2	3	2	1	7	4	2	1	5					5					1	2	0	2	2	1	0	0	0	1	2	2	0	2	1	1	0	0	1	3
912	1	3		3	3	3	2	1	7	4	2	1	4					4					1	2	2	2	2	2	2	2	2	2	2									3							3
913	2	4	3	3	4	3	2	1	7	4	2	1	5					5					1	2	2	2	2	2	2	2	2	2	2	2	0	0	1	1	0	1	2	3	6						3
914	1	2	3	2	3	2	2	5	7	4	1	2	1										1	1	1	1	2	0	1	1	1	1	1	1	0	0	0	0	0	0	0	3	5	6					3
915	1	2	2	2	1	3	2	1	7	4	2	1	5					5							2	2	2	2	2	2	2	2	2	2				2	2	0	2								6
916	2	4	1	3	3	3	2	1	7	4	2	1	5					5					1	0	1	2	2	2	2	2	2	2	2	2	0	1	1	1	0	1	2								5
917	2	3	3	3	2	3	2	1	7	4	2	1	5					5					1	2	2	2	2	2	2	2	2	2	2	2	0	1	0	1	2	2	2	3	4	5	6				1
918	2	5	2	7	3	2	2	1	4	2	2	1	5					4					2	1	1	0	0	0	0	1	2	0	2	1	0	0	0	0	0	0	0	5							1
919	1	5	1	6	2	3	2	1	7	4	2	1	5					5					1	0	0	1	2	1	0	1	2	2	2	0	1	1	2	2	0	0	1
920	1	3	2	3	7	3	2	1	6	4	2	1	5					1	4				1	1	1	1	1	1	1	1	1	1	1	1	0	0	1	0	0	1	1	5	6						5
921	2	4	3	7	1																			1	0	0	2	1	1	1	2	2	2	2	0	2	1	1	2	0	1	5
922	1	6	1	6	2	3	2	1	1	1	2	1	5					5					2	2	2	0	0	1	0	0	1	1	2	2	0	0	0	0	0	0	0	3							1
923	1	4	2	3	4	3	2	1	5	4	1	1	5					4					1	1	2	2	2	1	2	1	2	2	0	0	0	0	0	0	0	0	0	3							3
924	2	5	1		4	3	2	1	7	4	2	1	5					4					1	1	1	2	0	0	0	0	2	2	0	1	0	0	1	1	0	0	0	3							3
925	1	5	2	3	4	1	2	1	7	4	2	1	5					4					1	2	2	2	1	1	1	1	1	1	2	2	0	0	1	0	0	0	0	3							3
926	1	2	4	3	3	3	2	5	7	3	2	1	5					4					1	1	1	0	1	0	0	1	1	1	2	2	0	0	1	1	0	1	0	3	4						1
927	2	5	1	4	3	2	2	1	7	4	1	1	5					4					1	0	0	0	2	1	0	0	0	0	1	2	0	0		2	1	1	2
928	2	4	3	6		4	2	1	7	3	1	2	1					4					1	1	1	2	2	2	1	2	2	2	1	0	0	0	1	1	0	0	2	3							3
929	2	5	2	4	4	3	2	1	7	4	2	1	5					5					1	1	1	0	2	1	1	1	2	1	1	1	1	0	0	0	0	0	1	5							5
930	1	1	1	7	1	3	2	5	1	1	3	1	5					5					2	2	1	0	0	0	0	0	1	0	0	0	0	2	1	2	1	1	0	3							3
931	1	2	4	3	3	3	2	1	1	1	2	1	4					5					2	0	1	1	1	0	2	1	2	1	1	2	0	0	0	1	0	1	1								1
932	2	6	1	7		4	2	1	4	2	2	2											2	1	1	1	1	1	0	0	1	1		1	1	0	1	1		2	1
933	2	3	2	7	1	3	2	5	1	1	2	1	5					5					1	1	1	1	1	1	0	1	1	1	1	0	0	0	0	0	0	0	0	6							1
934	2	4	2	3	2	4	2	1	7	4	2	1	4					5					1	1	1	1	2	1	0	0	0	0	1	0	0	0	0	0	0	0	0	3							3
935	1	5	2	3	2	3	2	1	4	2	2	1	5					5					2	1	0	1	1	2	1	1	1	1	2	1	0	0	1	1	0	0	0	5
936	1	6	1	1	2	3	2	1	7	3	1	1	1					5					1	2	2	2	2	1	2	2	2	2	2	2	1	1	1	2	1	0	1	6							6
937	2	5	1	3	2	5	2	1	4	2	2	1	5					2					2	1	1	0	2	2	0	0	2	2		1	1	1	2		0	2	0	3							1
938	2	4	3	3	2	3	2	1	7	4	2	1	5					4					1	1	1	1	2	2	2	1	2	2	2	1	0	0	1	1	0	0	1	1	3						1
939	2	5	2	6	5	1	2	1	1	1	3	1	5					5					1	1	1	0	1	1	2	1	1	1	1	0	0	0	1	1	0	0	0	3							3
940	2	4	2	7	1	3	1	1	4	1	2	1	5					4					1	1	1	0	2	0	0	1	2	2	2	1	0	1	0	0	0	1	0	6							6
941	2	5		3	1	4	1	1	7	4	1	1	4					5					1	0	0	0	0	0	0	0	0	0	0	0	0	0	0	0	0	0	0
942	2	6	1	4	2	2	2	1	1	1	2	1	5					4					2	0	0	0	0	0	0	0	2	2	2	2	1	0	1	1	0	0	0
943	1	6	2	6	3	3	2	1	6	4	2	1	5					5						2	2	2	2	2	2	2	2	2	2	2	0	0	1	1	1	1	1	5							6
944	2	2	1	3	4	4	2	1	6	4	2	1	5					5					1	1	1	1	1	1	1	2	2	2	1	2	0	1	0	1	0	1	0	3	4	6					3
945	2	4	3	6		4	2	1	7	4	2	1	5					4					1	2	2	2	2	2	2	2	2	2	2	2	2	2	2	2	0	0	1	4	6						4
946	2	3	2	3	1	4	2	1	7	4	1	2	1					4					1	1	2	2	2	2	2	2	2	2	1	2	0	0	1	1	2	1	2	4	6						6
947	2	5	2	7	8	3	2	1	7	4	1	1	5					5					1	1	2	2	2	1	1	1	1	1	0	2	0	2	1	2	2	0	1	6							3
948	2	5	3	3	5	3	2	1	7	4	1	1	5					4					1	2	2	1	1	2	1	1	2	2	0	1	0	1	2	1	0	0	0	3	4						3
949	1	5	2	2	3	3	1	1	2	3	2	1	5					4					2	2	1	0	2	2	2	2	2	0	2	2	2	0	2	0	0	2	0	2							1
950	2	1	3	5	2	3	2	5	7	4	1	1	5					4					1	2	2	2	2	1	1	1	2	2	1	2	0	0	2	2	0	1	1	3	4	6					1
951	1	6	2	1	2	2	2	1	1	1	3	1	5					5					2
952	2	3	2	2	3	4	2	1	7	4	2	1	4					5					1	2	0	1	0	0	0	0	2	2	0	1	0	0	2	1	0	0	0	3
953	2	2	2	3	5	3	2	5	2	1	2	1	4					5					2	1	1	1	1	1	1	1	1	1	1	1	0	1	0	1	0	0	0	3							3
954	2	5	1	6	1	3	2	1	7	4	2	1	4					5					1	2	2	2	2	2	2	2	2	2	2	2	1	1	1	1	2	2	2	3	4	5	6				3
955	2	4	2	3	3	3	1	1	7	4	2	1	5					1	2	3	4		1	1	1	2	1	0	0	1	2	1	2	1	1	2	0	0	0	0	1	1	3	4	6				1
956	2	4	4	3		4	2	1	7	4	2	1	5					5					1	2	2	2	2	2	2	2	2	2	2	0	2	2	1	0	0	1	1	3	5	6					5
957	1	5	2	2	3	3	2	1	7	4	1	1	5					4					1	1	1	1	2	1	1	1	2	2	1	2	1	1	0	1	1	0	2	6							6
958	2	6	2	7	8	2	2	1	1	2	2	1	5					5					2	0	0	1	1	0	0	0	2	2	2	2	0	0	0	0	0	0	0
959	2	5	2	3	1	3	2	1	6	3	2	1	5					4					1	2	2	2	2	2	2	2	2	2	1	2	0	0	2	1	0	1	0	5							5
960	1	4	2	3	2	3	2	1	6	3	1	1	1	2				5					2	1	1	1	2	1	2	2	2	2	2	2	1	1	1	2	1	2	1	3	6						3
961	2	4	2	3	2	4	1	1	7	4	2	1	5					4					1	2	2	2	1	2	0	2	2	2	2	2	1	2	2	2	0	0	0	3							1
962	2	3	2	3	2	4	2	1	7	4	2	1	1					5					1	0	0	1	0	0	0	0	0	0	0	0	0	0	1	1	0	0	1
963	2	6	1	6	1	2	2	5	7	4	2	1	5					5					1	2	2	2	2	2	2	2	2	2	2	2		2	2	2	1	1	2	3							3
964	1	6	1	6	1	3	2	1	1	2	2	1	5					5					1	1	2	1	1	0	1	1	2	2	1	1	0	0	1	1	0	1	1	3							6
965	1	5	2	3	1	4	2	1	7	4	2	1	4					5					1	2	2	1	2	1	1	1	1	1	1	1	0	0	1	1	0	2	2	3							3
966	2	2	2	7	2	3	2	1	1	1	2	1	5					5					2	1	1	0	1	0	0	1	1	1	1	0	0	0	0	0	0	0	0	1	4						1
967	2	6	1	3	4	1	2	1	6	3	1	1	5					5					1	0	0	0	0	0	1	1	2	2	2	1	0	0	2	0	0	0	0
968	2	3	2	7	1	3	2	1	3	2	1	1	5					5					2	1	1	0	1	0	1	1	2	2	1	1	0	2	1	1	0	0	1	3							5
969	1	6	1	1	1	3	2	1	6	4	1	2	5					5					1	2	2	2	2	2	2	2	2	2	2	2	1	0	0	0	0	1	0	1							1
970	2	6	3	6	1	3	2	1	7	4	1	1	5					4					1	2		2	2	2	2	2	2	2	2	2	2	2	1	1	0	2	2	3	5
971	1	6	1	2	2	3	2	5	7	4	3	1	5					5					1	1		1	2	0	0	0	1	2	1	2	1	1	1	0	2	1	2	3	6
972	2	3	2	3	2	3	2	5	1	1	2	1	5					4					1	1	1	0	1	0	1	1	2	2	1	0	0	0	0	0	0	2	0	1	4	6					1
973	1	4	1	1	1	3	2	1	4	2	2	1	5					5					2	1	1	0	2	0	0	1	2	2	2	0	0	0	0		0	1	0	3							3
974	1	5	1	1	2	3	2	1	7	3	1	1	5					1	4				1	1																		6
975	2	6	1	4	1	2	1	1	4	2	3	1												0	0	0	2	2	1	1	2	2	1	2		2	1	1	1	2	0
976	1	2	1	6	1	3	2	5	7	4	2	1	5					1	4				1	1	2	2	1	0	1	2	2	2	2	2	1	1	0	1	1	2	2	3	5	6					5
977	1	2	4	2	3	4	2	1	1	2	2	1	5					4					2	1	1	0	1	0	0	1	2	1	2	1	0	0	0	1	0	2	0	1	3						1
978	1	1	2	1	2	3	2	5	7	4	1	1	5					4					1	1	2	1	2	2	2	2	2	2	2	2	1	1	0	0	0	0	2	3	4	5	6				1
979	1	4	2	3	4	3	2	5	1	2	2	1	3					4					1	2	1	1	1	0	1	1	2	2	1	2	2	2	1	2	2	2	2	4							3
980	2	5	2	4	4	2	1	1	1	2	2	1	5					4					2	0	0	0	1	1	2	0	2	0	0	0	0	0	1	0	0	1	0
981	1	6	1	1	2	4	2	1	2	2	2	1	5					5					2	1	0	0	2	2	1	1	2	2	2	2	1	1	2	2	2	2	2	1	3
982	1	5	2	6	1	3	2	1	5	3	2	1	5					5					1	1	2	2	1	0	0	0		2	2	1	0	0	0	0	0	1	0	4							6
983	2	5	2		2	2	2	1	7	4	1	1	5					5					1	0	1	1	2	1	1	1	2	1	0	1	1		0	0	0	0	0
984	2	4	2	1	5	3	2	1	7	3	1	1	5					4					1	0	0	0	0	0	0	0	0	0	0	1	0	0	0	0	0	0	0
985	2	4	3	7	1	3	2	1	5	3	2	1	5					4					1	1	1	1	1	1	2	1	2	2	2	1	0	0	0	0	0	0	1	1	3	4	5	6			1
986	2	6	2	6	1	1	2	1	7	4	1	1	5					5					1	2	2	2	2	2	2		2	2	2	2	2	0	2	1			2	6							6
987	1	3	2	3	2	4	2	1	7	4	1	1	5					5					1	2	2	2	1	1	0	1	2	2	2	2	0	0	1	1	0	0	1	5	6						6
988	1	3	2	3	3	2	2	1	7	4	1	1	5					4					1	2	2	2	2	2	2	2	2	2	2	2	0	0	2	2	0	0	0	5							5
989	2	5	2	2	3	3	2	5	2	2	2	1	5					4					1	1	1	1	2	0	0	2	2	2	1	0	0	0	0	0	0	0	0	1	3						1
990	2	1	4	6	6	4	1	1	6	3	1	2	5					5					1	2	2	2	2	2	2	2	2	2	0	2	1	2	2	2	0	1	1	3	4						3
991	2	2	3	7	1	3	2	1	7	4	1	1	4					5					1
992	1	6	4	6	1	2	2	1	7	4	3	1	5					5					1	1	1	1	1	1	0	1	2	1	1	1	1	1	1	1	2	1	2	6							5
993	2	2	2	3	2	1	2	5	6	4	1	2	1					4						2	2	2	2	2	2	2	2	2	2	2	2	2	1	2	2	2	2	5	6						5
994	2	5	3	4	2	2	2	1	7	4	2	1	5					4					1	1	1	1	1	1	2	1	2	2	1	2	0	0	0	0	0	0	1	3							1
995	2	6	2	4	2	2	2	1	7	4	1	1						5					1	0	0	0	1	0	0	1	2	2	0	0	1	0	1	1	0	0	0
996	2	6	2	6	2	2	2	1	6	3	1	1	5					4					1	1	2	1	2	2	2	2	2	2	2	1	1	1	2	2	2	2	2	3	4						7
997	2	5	1	6	2	3	2	1	7	4	2	1	5					5					1	2	2	1	1	1	2	1	2	2	2	1	1	0	1	2	0	0	0	3	6						3
998	1	2	4	3	3	3	2	5	4	2	1	1	4					2					2	2	1	1	1	1	2	2	2	1	1	2	1	1	0	1	0	2	0	5							3
999	1	4	2	3	3	1	2	1	2	2	2	1	5					4					1	2	2	1	1	1	1	1	2	2	2	2	0	0	2	2	0	1	1	3	4						3
1000	2	5	2	3	2	4	2	1	7	4	1	1	5					4					1	2	2	2	2	2	2	2	2	2	2	2	0	0	0	0	2	2	1	5	6						5
1001	2	2	4	3	2	1	2	5	1	1	3	1	5					5					1	0	1	0	1	0	0	0	2	0	0	0	0	0	0	0	0	0	0								1
1002	2	4	2	3	5	3	2	1	7	4	2	1	5					1	4				1	1	2	2					2	2	1	1	0	1	0	1	0	0	0	3	4						3
1003	1	1	2	5	6	4	2	1	2	1	2	1	5					5					2	0	0	0	0	0	0	0	2	2	1	0	0	0	0	0	0	1	0
1004	2	6	1	6	2	5	2	1	7	4	2	3	5					5						1	1	1	1	1	1	1	1	1	1	1	1	1	1	1	1	1	1	3	4						3
1005	2	4	2	6	2	3	2	1	7	3	1	1	5					4					1	2	1	0	1	0	2	2	2	2	2	2	1	1	2	2	0	1	0	5							6
1006	2	5	2	7	2	3	1	1	7	3	2	1	5					4					1	1	1	1	1	1	1	1	2	2	1	1	1	1	1	1	1	1	1	3	4	5	6				1
1007	2	5	2	4	2	2		1	7	4	1	1	4					4					1	1	2	2		1	1	2	2	2	2	0	1	0	2	0	1	0	1	6							7
1008	2	5	3	1	5	4	2	1	6	4	2	1	4					4					1	1	1	1	1	1	1	1	2	2	1	0	1	2	2	2	1	1	1	3	4	5	6				3
1009	2	3	2	7	4	3	2	1	7	3	1	1	5					4					1	2	2	1	2	0	2	2	2	2	2	2	0	0	0	0	0	0	0	3	6						3
1010	1	5	2	3	2	2	2	1	6	4	2	1	5					4					1	1	1	1	2	2	2	2	2	2	2	2	1	1	1	1	1	2	2	1	3	4					3
1011	2	3	2	3	1	4	2	1	1	2	2	1	5					5					2	1	0	0	1	0	0	0	2	1	0	1	0	0	0	0	0	0	0	1
1012	2	4	2	4	4	3	1	1															1	2	2	2	2	1	2	2	2	1	1	1	1	1	1	1	1	2	1	1	3	4	5				1
1013									7	3	3	1	5					4						2	2	0	2	2	2	1	2		2	2	2	0	1	1	0	2	0	3							4
1014	2	5	3	7	1	3	2	1	7	4	2	1	5					4					1	0	1	2	1	1	1	1	1	1	2	0	1	1	1	1	0	0	0								1
1015	2	5	2	1	5	3	1	1	4	2	2	1	5					4					1	2	2	1	2	2	2	1	2	1	1	2	1	2	2	2	2	1	2	1	3	5	6				1
1016	2	6	1	1	4	4	2	1	6	4	1	1	5					4					1	1	1	1	1	1	1	1	1	1	1	1	1	0	1	1	0	0	1	3							3
1017	2	5	2	7	3	2	2	1	7	4	1	1	5					4					1				0	0		0					0	0			0	0
1018	2	2	3	1	2	3	2	1	7	4	2	1	5					4					1	1	1	2	1	2	1	2	2	2	1	1	1	1	2	1	0	1	1	1	3	4	5	6			1
1019	2	4	2	4	5	2	2	5	1	2	2	1	5					5					2	0	1	0	0	0	0	1	1	1	1	1	0	0	0	0	0	0	0								1
1020	2	2	2	7	1	3	2	1	3	2	2	1	5					2					1	1	1	0	1	0	1	0	1	1	2	2	0	0	1	1	0	1	0	1	3	4					1
1021	1	2	3	3	3	3	2	1	7	4	1	1	5					5					1	1	1	1	1	0	0	1	2	1	0	2	1	0	1	1	0	0	0	1	3	4	6				1
1022	2	6	1	6		3	2	1	7	4	1	3						5					1	2	2	2	0	0	0	0	0	0	0	0	0	0	0	0	0	0	0	3	4
1023	2	5	2	3	2	3	2	1	7	4	2	1	5					4					1	2	2	2	1	2	2	2	2	2	2	0	0	1	2	2	0	0	1	3	6						3
1024	2	5	2	3	1	5	2	5	6	4	1	2	1					5					1	1	2	2	2	2	2	2	2	2	2	2	1	0	1	1	2	1	2	6							6
1025	1	1	4	5	2	1	2	1	7	4	2	1	5					5					1	2	2	1	2	1	2	2	2	2	1	2	1	1	0	0	0	1	0	3	4						3
1026	1	6	4	2	6	1		1	7	4	2	1	5					5					2	1	0	0	0	0	0	0	1	1	1	0	0	0	0	0	0	1	0	3
1027	2	3	2	3	4	3	2	1	2	2	1	2	1					5					1	1	1	0	2	0	2	1	2	2	1	2	0	0	0	0	0	1	0	1	3	4	6				1
1028	2	5	2	1	2		1	1	6	2	2		5					5					2
1029	2	5	2	7	1	1		1	4	1	3	1	5					5					1	2	2	1	1	1	2	1	1		1	1	0	0	0	0	0	0	0	3							3
1030	2	4	2	1	2	3	2	1	1	1	2	1	5					5					2
1031	1	5	2	3	3	3	2	1	5	3	2	1	1					5					2	1	1	0	1	0	1	1	1	0	0	1	1	0	1	1	0	1	0	1	3						1
1032	1	3	2	3	3	4	1	4	1	1	2	1	5					4						1	2		0	0	0	0	1	1	2	2	0	0	0	0	0	2	0	3							3
1033	2	3	3	3	5	2	2	5	1	1	2	1	5					5					2	2	2	1	1	2	1	1	1	1	1	1	0	0	2	1	0	1	2	6							6
1034	2	5	1	4	6	2	2	1	7	2	1	1	5					5					2	1	1	0	1	0	0	0	1	1	1	0	0	0	0	0	1	0	0	3							1
1035	2	5	1				2	3	1	1	3	1	5					5					2	2	1	2	2	1	2	2	2	2	1	0	2	0	0	1	1	1	0	3
1036	1	5	2	3	5	3	2	1	5	3	1	1	5					5					2	1	1	1	1	1	1	1	1		2	2	0	0	0	0	0	0	0	4	6						1
1037	2	5	3	4	3	2	2	1	2	2	2	1	5					5					2	2	2	0	2	0	0	0	2	2	2	2	0	0	0	0	0	1	0	1	3	4					1
1038	1	5	1	1	3	1	2	1	5	2	2	1	5					5					2	1	0	0	0	0	0	0	1	1	2	2	0	0	0	0	0	0	0
1039	2	2	4	3	5	4	2	1	6	2	2	1	5					5					1	0	0	0	0	0	1	1	2	2	0	2	0	0	0	0	0	1	0
1040	2	4	3	2	7	3	2	1	6	4	2	1	5					4					1	2	2	2	2	2	2	2	2	2	2	2	2	2	2	2	2	2	2	7							7
1041	1	6	1	2	1	2	1	1	6	4	1	1						5					1	0	0	0	1	0	0	0	1	0	1	1	1	2	2	2	0	0	0
1042	2	6	1	6		3	2	6	7	4	2	1	5					4					1	2	0	2	2	2	2	2	2	2	2	2	1	1	1	1	2	2	2	6
1043	1	3	2	3	3	3	2	5	6	4	2	1	5					5					1	2	2	2	2	2	2	2	2	2	2	2	0	0	0	0	0	1	1	4	6						1
1044	1	1	3	1	8	3	2	5	7	4	2	1	5					5					2	0	0	0	0	0	0	0	0	0	0	0	0	0	0	0	0	0	0
1045	1	6	2	6	3	2	1	1	5	2	2	1	5					5					1	0	1	1	1	2	2	1	2	2	1	2	2	2	1	2	1	1	2								3
1046	2	1	3	6	3	3	2	1	7	3	2	1	5					5					1	2	2	1	2	0	2	1	2	2	2	2	0	0	2	0	0	1	1	3	6						1
1047	2	5	4	4	4	4	1	1	7	4	2	1	5					5					2	1	2	1	2	2	2	2	2	2	2	1	1	2	2	2	1	1	2	6							6
1048	2	4	4	3	6	3	2	1	4	1	2	1	5					5					2	2	2	1	2	1	2	1	2	1	1	2	0	0	1	1	0	1	0	1	3	5	6				1
1049	2	5	1	7	1	1	2	5	7	2	3	1						5					1
1050	2	3	2	3	5	3	2	1	7	4	1	2	1					5					1	2	2	2	2	2	2	2	2	2	2	2	2	2	2	2	2	2	2	3	5	6					7
1051	2	2	5	7	2	4	2	1	1	1	2	1	4					4					2	1	0	1	1	0	0	1	2	2	2	2	0	0	0	0	0	1	0	1	3
1052	1	3	2	1	2	2	2	5	7	3	2	1	5					5					1	1	0	1	0	1	0	1	2	2	1	1	0	1	0	1	1	2	1	1
1053	2	3	2	1	1	3	2	5	5	4	2	1	5					4					1	1	1	2	1	1	1	1	2	2	1	1	1	1	1	1	1	0	1	3							3
1054	1	6	1	2	1	3	2	1	7	4	1	1	5					4					1	2	2	2	2	1	2	2	2	2	2	2	2	1	1	1	0	1	2	4	5						7
1055	1	4	4	1	2	3	1	1	4	2	2	1	5					5					2	0	1	0	1	0	1	1	2	2	1	1	0	2	1	0	1	1	1								3
1056	2	5	2	1		3	2	1	6	2	2	1	5					5					1	1	2	0	1	2	0	1	2	2	2	1	0	0	1	0	0	0	0	1							1
1057	2	5	3	1	1	3	2	1	4	2	2	1	5					5					2	0	0	0	0	0	0	0	2		0	0	0	0	0	0	0	0	0
1058	1	2	3	6	1	3	1	1	6	3	1	1	5					5					1	1	2	1	0	1	2	2	2	2	1	2	1		0	0	0	2	1	7							7
1059	1	6	1	6		2	2	1	7	4	1	1	5					4					1	2		2	2	2	2	2	2	2	2	2	2	2	2	2	2	2	2	4	6
1060	2	6	2	6		3	2	1	7	4	1	1	4					5					1	2	1	2	2	2	2	2	2	2	1	1	2	2	2	1	1	2	1	3							4
1061	1	5	2	6	1	2	2	1	7	4	2	1	5					4					1	1	0	1	1	1	1	2	2	2	2	1	1	1	1	1	1	1	2	6
1062	1	3	1	3	2	3	2	5	7	4	1	1	5					5					1	2	0	2	2	2	2	2	2	2	2	2	0	0	2	2	0	2	1	6
1063	2	6	2	3	2	2	1	5	7	4	3	4	2					4					1	2																		6
1064	1	6	2	1	4	3	2	1	7	4	2	3						4					1	1	2	2	2	2	1	2	2	2	2	2	2	2	1	2	2	2	2	4							3
1065	2	5	1	6	2	2	2	1	7	4	2	1	4										1	2	1	1	2	2	2	2	2	2	2	2	2	2	2	1	1	2	2	4							4
1066	1	6	2	6	2	3	2	1	4	1	2	1	5					5					2	0	2	0	1	0	1	1	2	1	0	0	0	0	0	0	0	0	0								1
1067	1	3	3	3	3	3	1	1	6	4	1	1	5					5					1	1	2	1	2	2	2	1	2	1	1	2	2	2	0	1	1	0	1	3	4	5	6				3
1068	1	6	2	2	6	2	2	1	6	3	1	1	5					4					2								2	2	2	1		0	0	0	0	1	0
1069	2	6	1	6	1	2	1	1	7	3	3	3	2					4					1	0	0	2	1	2	0	0	2	2	2	2	2	2	1	2	1	1	0
1070	1	6	1	6	1	2	2	1	6	2	1	1	5					4					2	2	1	0	1	1	1	1	2	2	2	2	1	0	1	1		2	1	6							1
1071	1	4	3	1	2	3	2	1	6	3	2	1	5					4					1	2	2	1	2	0	2	1	2	2	1	2	0	0	1	0	0	0	2	1	3	6					1
1072	1	3	2	3	3		1	1	3	2	2	1	5					5					2	1	2	1	1	1	1	1	2	2	2	2	2	2	2	2	0	2	0	3							3
1073	2	6	3	2	7	3	2	1	7	4	2	1	5					5					1	1	0	2	0	0	1	1	2	2	0	0	0	0	0	0	0	1	1	3
1074						3	2	1	6	4	1	1						5					2						1	0	0	1	2	2	0	2		1	2	0	1
1075	2	6	2	4	1	4	2	1	6	4	1	2	5					1					1	1	0	1	2	1	2	2	2	2	1	2	1	1	2	1	0	1	2	3
1076	2	3	3	3	3	3	2	1	3	3	2	1	5					5					1	2	2	0	1	0	2	2	2	2	2	2	0	0	2	2	0	2	0	2	3	4					4
1077	2	4	2	6	3	3	2	1	2	1	1	1	5					5					1	1	1	2	2	0	1	2	2	2	0	2	0	0	0	0	0	1	1	5	6						5
1078	2	6	2	6	1	4	2	1	7	4	2	1	5					5					1	2	2	2	2	2	2	2	2	2	1	1	1	1	2	2	1	1	1	1	3	4	5	6			3
1079	2	3	2	3	4	3	2	1	7	4	1	1	5					5					1	2	2	2	2	2	2	1	2	2	2	2	1	1	1	1	1	0	2	6							3
1080	1	6	1	6	2	2	2	1	7	4	1	1	5					4					1
1081	2	6	1		3	2	2	1	7	4	1	1	4					4					1	2	2	0	2	1	1	1	2	2	1	1	0	0	2	2	0	0	0	1	3	4					1
1082	2	6	2		1	3	2	1	7	4	1	1	4					4					2	1	1	1	1	2	2	2	2	2	2	2	2	2	2	2	1	2	1	6							1
1083	1	4	2	1	3	2	1	1	7	4	1	1	5					5					1	1	1	1	2	1	2	1	2	2	2	2	1	1	1	1	1	2	1	3							3
1084	1	3	2	3	3	4	2	1	7	4	1	1	5					5					1	2	2	1	1	1	1	1	2	1	1	2	0	0	2	1	1	2	2	3	4	5	6				3
1085	1	5	2	6	3	3	2	1	7	4	2	1	4					4					1	1	2	0	0	0	1	0	1	1	0	0	0	0	0	0	0	0	0	3	5	6					7
1086	2	6	2	6	1	1	2	1	7	4	3	1	5					4					1
1087	1	4	2	3	5	2	2	1	4	2	2	1	5					5					2	0	0	0	0	0	0	0	0	0	0	0	0	0	0	0	0	0	0
1088	1	5	4	6	3	3	1	1	4	2	2	1	5					5					2	1	0	0	2	1	0	0	0	1	1	1	1	0	1	1	0	0	0	1
1089	1	1	2	5		4	2	1	7	4	2	1	5					5					1	0	2	2	1	0	1	0	2	2	2	1	0	0	0	0	0	2	0								3
1090	2	5	2	1	3	4	1	1	7	4	1	1	5					5					1	2	2	2	2	2	2	2	2	2	2	1	0	2	0	1	2	1	1	3	4	5	6				3
1091	1	4	4	2	3	3	2	1	7	4	2	1	5					5					1	0	1	1	1	1	1	2	2	2	1	0	0	0	0	1	0	0	1								4
1092	2	5	2	6	2	3	1	1	3	3	1	1	5					5					2	2	2	2	2	2	2	2	2	2	1	2	2	2	1	1	0	2	1	3							3
1093	2	4	2	3	2	3	2	5	4	4	2	1	5					5					1	2	2	2	2	1	2	1	2	2	2	2	0	0	1	0	0	0	2	1	4	5					3
1094	2	4	2	3	2	3	2	1	4	1	2	1	5					5					2	0	1	0	0	0	0	0	1	1	0	1	0	0	1	1	0	0	0								1
1095	2	6		6	2	1	2	1	7	4	3	1	5					5					1	1	1	1	1	1	1	1	1	1	1	1	0	0	1	0	0	0	0	4	5
1096	2	6	1	2		4	2	1															1	2	1	2	2	1	1	1	2	2	1	2	2	1	1	1	2	1	1
1097	2	1	4	3	2	3	2	5	7	4	1	1	5					5					1	0	1	1	2	0	0	1	2	1	0	0	0	0	0	1	0	0	0								3
1098	2	4	1	7	1	2	2	5	5	2	2	1	5					4					1	2	2	2	2	2	2	2	2	2	1	1	0	1	0	1	0	1	1	3	4	5	6				3
1099	2	5	2	1	3	2	2	1	6	3	1	1	5					5					1	1	1	0	0	1	2	1	2	2	2	2	0	0	0	0	0	0	1	3							3
1100	2	5	1	3	3	2	2	1	5	2	1	1	5					4					2	1	0	0	2	2	2	2	2	2	1	1	0	0	1	0	0	2	0	1
1101	1	2	3	1	2	3	2	1	1	1	2	1	1					4					1
1102	2	5	2	4	2	4	2	1	7	4	2	1	5					4					1	1	1	1	1	1	1	1	1	1	2	1	0	0	1	1	0	0	0	3							3
1103	1	6	2	6	2	2	2	1	1	1			5					5					2	1	1	0	1	0	0	0	1	0	2	2	1	1	0	0	0	0	0	1							1
1104	2	5	2	3	1	3	2	5	5	2	2	1	5					4					1
1105	2	1	5	5		4	2	4	6	3	2	1	5					5					2	1	1	1	1	0	2	0	1	1	1	1	0	0	0	0	0	0	1	3	5						3
1106	1	3	2	3	3	3	2	5	7	1	2	1	5					4					1	0	1	1	0	0	0	0	2	1	1	0	0	0	0	0	0	0	0								1
1107	1	7	4	6	2	3	2	1	7	3	1	2	4					4					2	1	1	1	1	1	1	1	1	1	2	1	1	1	1	1	1	1	1	1	3	4	6				1
1108	2	5	2	3	2	2	2	1	7	4	1	1	5					1	2	3	4		1	2	2	2	1	2	1	2	2	2	2	2	2	1	2	1	2	1	1	3							3
1109	1	5	3	3	2	3	1	1	7	4	1	1	5					5					1	2	2	2	2	2	2	2	2	2	2	2	0	2	1	2	0	0	0	6							7
1110	1	1	2	3	2	1	2	2	7	4	2	1	5					5					1	0	0	0	0	0	0	0	1	1	0	0	0	0	0	2	0	0	0
1111									7	4	1	1						4						2	2	2		2	1	1	2		2	2	2	2	1	2	0	0	1
1112	2	4	2	1	2	4	2	1	7	2	2	1	5					5					1	2	2	0	2	2	2	0	2	0	2	2	0	0	2	1	0	0	2	6							6
1113	2	3	2	6	2	4	2	1	7	4	2	1	5					5					1	1	1	1	1	1	1	0	0	0	1	2	0	0	1	2	1	1	1	3	4						3
1114	2	5	2	4	3	3	2	1	7	4	2	1	5					4					1	0	0	2	1	0	0	0	0	0	2	2	0	0	2	0	0	0	0
1115	2	5	1	4	3	3	2	1	7	4	2	1	5					5					1	2	2	2	1	1	2	1	2	2	2	1	1	2	1	2	1	2	2	1	3	6					1
1116	1	3	4	3	8	3	2	2	1	1	2	1	5					5					2	1	2	0	1	1	1	0	1	2	1	0	0	0	0	0	0	1	0	1							1
1117	1	1	2	6	1	5	2	1	7	4	2	1	1					1	2	3	4		1
1118	1	2	3	3	2	3	2	1	6	3	2	1	5					5					2	0	2	0	0	1	0	0	1	1	1	0	0	0	0	0	0	0	0
1119	2	5		6	1	1		1	7	4	1	1											2	0	0	0	0	0	0	0	0	0	0	0	0	0	0	0	0	0	0
1120	1	1	2	5	1	3	2	5	7	4	1	1	5					5					1	1	1	1	1	1	0	2	2	2	2	2	0	0	0	0	0	2	2	3	4						3
1121	1	5	2	6	2	2	2	1	7	4	1	1	5					5					1
1122	2	4	4	1	3	3	2	1	3	2	1	1	5					5					1	1	1	0	1	1	1	1	1	1	1	1	0	0	0	0	0	0	0	1	3	6					1
1123	1	5	4	3	3	2	2	1	6	3	2	1	5					4					1	1	2	1	1	1	1	1	2	1	1	1	0	0	0	0	0	0	1	3	6						3
1124	2	3	2	3	4	2	2	1	7	4	2	1	5					5					2	0	0	2	1	1	1	1	1	1	2	0	0	0	1	0	0	0	1
1125	1	6	1	6		3	2	1	4	2		1											2	1	1	1	1	1	2	1	1	1					1
1126	2	5	2		3	2	2	1	6	3	1	1	5					5					2	2	2	0	2	1	2	2	2	2	2	2	2	0	2	1	0	0	0	3	4	6					7
1127	2	2	2	4	4	3	2	1	5	2	2	1	5					5					2	1	0	0	1	0	0	1	1	1	1	2	0	1	1	1	0	0	0	1	3	4	6
1128	1	2	2	3	2	3	2	5	7	4	2	1	5					5					1	1	0	1	0	0	0	1	2	1	0	0	0	0	2	2	0	0	0	3	4
1129	2	6	1	7	2	2	2	5	5	3	1	1	5					5					1	0	0	2	0	0	0	0	0	0	2	1	2	2	2	2	2	0	0
1130	2	5	2	4	3	2	2	1	6	4	2	1	5					4					1	2	1	1	1	1	2	2	2	2	1	1	1		1		2	2		6							1
1131	1	3	2	3	3	3	2	4	6	2	2	1	5					4					2	2	2	0	2	0	0	1	2	2	0	1	0	0	1	0	0	0	0	3	6						3
1132	1	4	3	3	2	3	1	1	5	3	2	1	5					5					1	1	2	1	2	1	1	1	2	2	1	1	0	1	0	1	0	0	0	3							3
1133	2	1	2	3		3	2	5	7	4	2	1	5					5					1	2	2	2	1	1	1	2	2	2	1	2	0	0	2	2	0	0	0	3	4	5	6				3
1134	2	4	1	1	1	3	1	1	7	4	1	2	5					5					1	2	2	2	2	2	2	2	2	2	2	2	2	2	2	2	2	2		5
1135	1	5	2	1	2	3	2	5	1	1	2	1	5					4					2	1	1	0	1	0	0	2	2	2	1	0	0	0	0	0	0	0	0	1							1
1136	1	5	1	3	2	3	2	1	6	3	2	1	5					5					1	1	1	0	1	0	0	1	2	1	1	0	0	0	0	0	0	1	0	2	3	4					1
1137	2	2	2	3		3	1	4	4	1	2	1	5					5					1	2	2	0	2	2	0	0	2	2	2	2	0	2	1	1	0	2	0	3	4						3
1138	2	2	2	3	5	3	2	1	4	2	2	1	5					5					2	1	1	0	1	1	0	1	1	2	1	2	0	1	0	0	0	2	0	1							3
1139	2	4	2	3	2	3	1	4	7	4	2	3	5					4					1	0	0	1	0	0	0	0	2	1	1	1	0	2	1	1	0	0	1
1140	2	5	2			4	2	1	4	1	2	1	5					4					2	0	1	0	0	1	1	1	2	2	0	1	0	0	0	0	0	1	0								3
1141	2	5	2	3	2	3	2	1	7	4	1	1	5					5					1
1142	2	5	2	6	2	2	2	1	3	3	2	1	5					5					1	1	1	0	0	0	0	0	0	0	0	0	0	0	0	0	0	0	0	3							3
1143	1	6	1	6	1	3	2	1	1	1	2	1	5					4					2
1144	2	3	2	3	1	3	2	5	5	2	3	1	5					4					1	0	2	0	2	0	0	2	2	2	1	0	0	0	0	0	0	2	0								3
1145	1	4	2	1	3	3	2	1	7	4	1	1	5					5					1	0	0	0	0	0	0	0	1	1	0	1	0	0	0	0	0	0	0
1146	1	6	1	7	1	2		1	1	1	2	1	5					5
1147	2	5	1	2	3	3	1	1	7	4	3	1	3					4					1								2	2	2
1148	2	4	3	7	5	3	2	1	5	3	2	1	5					5					1	1	1	0	1	1	1	0	2	2	1	1	0	0	0	0	1	1	1	1	3	6					1
1149	1	3	2	3	2	4	1	1	7	4	2	1	5					5					2	2	2	2	2	1	2	2	2	2	1	1	2	2	1	1	0	1	0	6							7
1150	1	3	2	3	4	3	2	1	7	4	1	1	5					5					1	2	2	1	1	1	2	2	2	2	2	2	0	1	1	1	0	1	1	3	4	5	6				3
1151	2	3	4	3	6	2	2	1	7	4	2	1	4					5					1	1	2	2	2	1	2	2	2	2	2	2	1	1	1		1	2	2	4	5	6					7
1152	2	5	1	6	1				5	2	3	1	5					4						2		1					2	2	1	1								3	4	6
1153	1	6	2	6	2	2	1	1	4	2	2	1	5					4					2	0	0	0	0	0	0	0	1	0	0	1	0	0	0	0	0	0	0
1154	2	5	2	1	8	3	2	1	2	2	1	1	5					5					2	2	2	2	2	1	2	2	2	2	2	2	2	2	2	2		2	2	2	3	4					3
1155	1	4	1	3	2	1	2	1	7	4	3	1	5					5					1	1	1	1	0	0	0	1	1	1	0	1	1	0	0	0	1	1	1	6							7
1156	1	6	1	1	1	4	1	1	7	4	1	2	3					4					1	2	2	2	2	2	2	2	2	2	2	2	2	2	2	2	2	2	2	1	3	4					1
1157	2	3	4	3	7	3	2	1	7	4	2	1	5					5					1	1	1	1	0	0	0	1	2	2	1	2	0	0	0	0	0	0	1	6							3
1158	1	4	2	1	2	3	2	1	3	2	2	1	5					5					2	1	1	0	1	0	0	0	1	1	1	2	0	0	0	0	0	0	0	1							3
1159	1	5	1	3	1	4	2	1	4	2	2	1	5					5					1	1	1	2	2	1	1	1	2	2	2	1	0	0	1	1	0	1	0	1	3	4	5				1
1160	2	4	2	3	4	3	2	1	1	1	1	1	5					5					2	1	0	0	1	0	1	1	2	2	0	2	0	0	0	0	0	0	0	1
1161	2	5	2	1		4	2	1	6	4	2	1	5					5					2	1	1	1	1	1	2	1	2	2	1	2	0	0	0	0	0	0	0	1							3
1162	2	6	1		2		2	1	7	4	1	1	5					4					1	2	1	2	2	2	2	1	2	1	2	1	1	1	2	1	2	1	1	3	4	5	6				5
1163	2	2	2	1	1	3	1	3	2	2	2	1	5					5					2	1	2	0	2	0	2	2	2	2	1	0	0	2	0	2	0	0	0	1	3	6					1
1164	2	6	4	6	2	2	2	1	7	4	1	1	5					4					1	1				1			2	2	1	2			1	1		1		3	4	5	6
1165	1	4	2	3	2	3	2	1	7	4	1	1	4					4					1	2	2	2	0	0	0	0	2	2	2	1	0	0	0	0	0	0	0	3	4						3
1166	1	1	4	3	1	3	2	1	3	3	1	1	5					5					1	0	0	0	0	0	0	0	0	0	0	1	0	0	0	1	0	0	0
1167	2	5	1	4	2	2	2	1	1	2	2	1	5					5					2	1	1	0	0	0	0	0	0	0	0	0	0	0	0	0	0	0	0	1							1
1168	2	5	3	1	2	3	2	1	7	4	2	1	5					4					1	1	1	1	0	0	0	0	0	0	1	1	1	1	1		1	1	1	4							3
1169	2	5	2	4	3	3	2	1	6	4	1	2	1					1	4				2	2	2	1	2	1	1	1	2	2	1	1	0	0	1	1	0	0	0	3	4	6					3
1170	1	3	3	3	5		2	1	4	2	2	1	5					5					2	1	1	1	0	0	0	0	1	1	0	1	0	0	0	0	0	1	0	3	4	6					3
1171	2	4	2	2	8	3	2	1	6	4	1	1	5					5					1	0	1	1	0	0	0	0	0		0	0	0	0	0	0	0	0	0								6
1172	2	4	2	3	1	3	2	1	5	2	2	1	5					5					2	1	2	0	1	0	0	0	2	0	1	1	0	0	1	0	0	2	0	3							3
1173	2	5	1	1	3	3	1	1	7	4		4	4					4					1	2	2		2	2	1	1	1	1	2		0	0	0	0			1
1174	1	2	4	3	1	3	1	1	4	3	2	1	5					5					2	0	0	0	1	1	0	1	1	1	2	0	0	0	1	1	1	1	0
1175	2	3	2	3	3	3	2	5	6	3	2	1	5					2	4				1	0	1	1	0	0	0	2	2	2	1	1	0	0	0	0	0	1	0								3
1176	2	1	4	3	2	5	2	5	1	1	2	1	5					5					2	1	1	0	1	1	2	1	1	1	2	2	0	0	1	0	0	0	0
1177	1	5	2	3	2	1	2	5	7	3	2	1	5					5					2	1	1	0	1	1	0	1	1	1	0	0	0	0	1	0	0	0	0	4							1
1178	2	6	2	7	1	2	2	1	1	2	2	1	5					5					2	1	2	2	2	2	0	0	2	2	2	2	0	0	1	1	0	0	0	1							1
1179	1	5	4	2	2	4	1	1	4	1	2	1	5					3	4				2	1	1	0	0	0	1	1	1	1	1	1	0	0	1	1	0	0	0	4							3
1180	2	4	2	3	3	3	2	5	1	2	1	1	5					5					2	0	0	0	0	0	0	0	0	0	0	0	0	0	0	0	0	0	0
1181	2	5	3	1	6	4	2	1	6	3	2	1	4					5					2	0	1	0	2	1	2	1	2	2	1	2		1	1	1	0	2	1								3
1182	2	5	1	4	2	3	2	1	7	4	2	1	5					4					1	2	2	2	2	1	2	2	2	2	2	0	1	0	1	1	1	0	2	1	5						7
1183	2	4	2	3	5	3	2	1	4	2	2	1	5					5					1	0	0	0	0	0	0	0	0	0	1	1	0	2	1	0	0	0	0
1184	2	3	5	2	3	3	2	1	7	3	1	1	3					4					2	1	1	1	1	0	1	1	2	1	1	1	1	1	1	1	0	1	1	3							3
1185	2	5	2	4		4	2	1	7	4	2	1	5					5					1	1		1	0	1	2	0	2	0	0	0	0							6
1186	1	5	1	2	8	3	2	1	6	3	1	1	5					4					2	2	2	1	1	1	0	0	2	1	2	2	0	0	0	0	1	1	0	1	2	3	4	6			1
1187	2	2	3	3	1	3	2	1	1	1	2	1	5					4					2	0	0	0	1	0	0	0	0	0	1	0	0	0	0	0	0	0	0
1188	2	5	2	7	1	3	2	5	7	4	1	1	5					5					1	0	0	0	0	0	0	0	1	1	0	1	0	0	0	0	0	0	1
1189	2	3	2	3	1	4	2	1	7	4	2	1	5					5					1	1	2	2	2	2	2	2	2	2	2	0	1	1	2	2	1	0	2	6							7
1190	2	6	3	6	1	1	2	1	1	1	3	1	5					4					1	2	2	0	2	2	2	2	2	2	2	2	1							3							3
1191	2	6	1	6		3	2	1	7	4	2	1	2					5					1	2	2	2		1	2	2	2	2	2	2	2	2	1		1	0	2	3							3
1192	2	6	2						6	3		1	5											2	2	2	2	2	2	2	2	2	2	2	0	0	1	0	0	0	1
1193	1	4	2	1	1	1	2	5	6	4	3	1	5					4					1	0	0	2	0	1	0	0	1	0	0	0	0	0	1	0	0	0	1
1194	2	3	2	6	3	3	2	1	4	2	2	1	5					5					1	0	1	0	0	0	1	1	2	2	0	2	0	0	0	0	0	0	0								1
1195	1	1	3	3	2	4	2	4	7	3	1	2	5					1					1	2	2	2	2	1	2	2	2	2	2	2	1	0	1	0	0	2	2	6							6
1196	2	7	3	6	2	1	2	1	7	4	3	2	5					4					1	2	2	2	2	2	2	2	2	2	2	2	2		2		2	2	2	6							6
1197	2	3	2	4	2	3	2	5	7	4	1	1	5					4					1	1	1	2	1	1	2	1	1	1	2	2	0	1	0	1	0	0	0	3							3
1198	2	3	2	3	2	3	2	1	6	3	1	1	5					5					2	1	1	2	1	0	1	2	2	2	0	1	0	1	0	0	0	0	1	3	4	6					1
1199	2	5	2	4		2	2	1	7	4	1	1	5					5					1	2	2	2	1	2	2	2	2	2	2	1	0	0	0	0	0	0	2	6							6
1200	1	6	4	7	1	2	2	1	3	2	3	1	5					4					1	2	2	2	1	1	2	2	2	2	1	1	0	0	0	0	0	0	0	1	3	4	6				1
1201	2	2	3	3	2	3	2	5	6	4	1	1	5					5					1	2	2	0	0	0	2	0	0	0	0	0	0	0	0	0	0	0	0	6							6
1202	2	3	2	3	1	3	2	1	1	1	2	1	5					5					2	0	0	0	1	0	0	0	2	2	2	2	0	0	2	0	0	2	0
1203	2	3	2	7	3	3	2	1	4	2	2	1	5					1					1	2	2	2	1	2	0	0	2	2	1	2	0	0	1	2	1	2	0	1	3	4					1
1204	2	5	3	4	6	3	1	1	4	2	2	1	5					5					2	1	1	1	2	1	2	1	2	2	1	1	0	2	0	0	0	0	0	1							1
1205	1	3	3	2	3	3	2	1	3	2	2	1	5					5					1	0	1	0	0	0	0	0	1	0	0	0	0	0	0	0	0	0	0								1
1206	1	1	2	3	1		2	4	7	4	2	1	5					5					2	1	1	2	2	0	2	2	2	2	2	2	0	2	0	0	0	2	0	1							1
1207	1	4	2	1	1	3	2	1	1	1	2	1	5					5					2	1	1	2	2	2	2	2	2	2	1	1	0	0	1	1	0	0	0	7							7
1208	2	4	2	6	1	3	1	1	7	4	2	1	5					5					1	1	2	1	0	0	0	0	2	2	0	1	0	0	0	0	0	0	0	3	4	6					6
1209	2	4	3	3	3	3	2	1	7	3	2	1	5					5					1	0	0	0	0	0	0	0	0	0	0	1	1	0	1	0	0	0	0
1210	2	6	5			3	2	1	2	2	2	2	5					5					2	0	0	0	1	2	0	0	1	1	1	0	0	0	1	0	0	2	0
1211	1	6	1	1	2	3	1	1	6	3	1	1	5					5					1	1	1	1	2	1	2	1	2	2	2	2	0	0	0	0	0	0	0	5	6						4
1212	1	2	3	3	2	4	2	4	7	4	1	1	4					5					1	2	2	2	1	1	1	1	2	1	2	2	2	2	1	1	0	0	1	2	3	4	5	6			6
1213	2	3	2	3	6	3	2	1	4	3	2	1	2	4				5					1	2	1	0	2	1	2	2	2	2	2	2	0	1	2	2	0	0	1	1	4	6					1
1214	2	5	2	3	1	2	2	1	5	3	2	3	2					4					1	1	1	1	1	1	1	2	2	2	2	2	2	2	2	2	2	2	2
1215	2	3	3	3	3	3	2	1	4	2	2	1	5					4					1	1	2	1	2	1	0	0	2	1	2	2	0	0	1	0	0	1	1	4							3
1216	2	3	2	3	1	3	2	3	7	4	2	1	5					5					1	2	2	2	2	2	2	2	2	2	2	2	0	1	2	2	0	1	0	6							1
1217	2	4	2	6	2	3	2	1	7	4	1	1	5					4					1	2	2	2	2	2	2	2	2	2	1	1	0	0	0	0	0	1	2	3	5	6					3
1218	2	4	2	1	8	4	2	1	6	4	2	1	5					4					1	0	1	1	0	0	1	0	1	1	0	0	0	1	0	1	0	0	0								1
1219	2	2	2	3	5	3	2	4	7	3	2	1	5					5					1	0	1	0	1	1	0	0	2	2	1	1	0	0	0	0	0	1	1								4
1220	2	3	2	3	1	3	2	4	6	4	2	1	5					4					1	1	1	2	2	1	1	2	2	2	1	1	1	2	0	1	1	2	1	6							3
1221	1	5	2	3	4	3	2	1	2	2	1	1	5					5					2	2	2	1	1	0	2	1	2	1	2	2	0	1	0	0	0	0	0	3	6						3
1222	1	4	2	3	3	3	1	1	4	2	2	1	5					5					1	2	2	0	1	1	1	1	1	1	1	1	0	1	0	1	0	1	0	3	6						6
1223	1	4	3	3	2	4	1	1	7	4	2	2	2					5					1	1	2	2	0	0	2	1	2	2	2	2	1	2	0	2	1	2	2	3	4	5	6				3
1224	2	6	1	7	2	3	2	3	7	4	2		5					5					1	0	0	1	0	0	0	0	0	0	1	1	0		0	0	0	0	0
1225	1	4	4	3	2	3	2	1	2	2	2	1	5					5					2	0	0	0	0	0	0	0	0	0	0	0	0	0	0	0	0	0	0
1226	2	2	3	7	1	1	2	5	1	1	2	1	5					5					2	0	0	0	0	0	0	0	0	0	0	0	0	0	0	0	0	0	0
1227	1	3	2	3	2	3	2	1	4	2	2	1	5					5					2	1	1	0	0	0	0	0	1	0	0	0	0	0	0	0	0	1	0	3							3
1228	2	4	2	1	1	4	2	1	6	2	1	1	5					4					1	2	2	1	2	1	2	2	2	2	1	1	1	1	1	1	1	1	1	1	3						3
1229	2	5	1	1	5	2	2	1	1	1	1	1	5					5					2	2	1	0	1	1	1	2	2		2		1	1	1	1	1	1	1
1230	2	6	2	6	1	3	2	1	6	2	2	4	3					2					1	1	1	1	1	1	1	1	1	1	2	1	1	1	2	2	1	1	1
1231	1	1	4	5	1	3	2	5	7	1	2	1	5					4					1	2	2	1	2	2	1	2	2	2	1	2	1	1	2	2	0	1	2	6							7
1232	2	6	2	4		2	2	1	7	4	1	1						4					1	1		1	0	0	0	0	1	1		0	0							3
1233	1	6	2	7	6	4	2	1	6	2	1	1	5					5					2	1	0	0	1	0	1	1	1	1	2	1	0	0	0	0	0	0	0	1	3
1234	2	1	3	6	1	2	2	5	7	4	1	1	4					5					1	2	1	2	0	0	0	1	2	2	2	2	0	0	2	0	0	0	0	3	4	5	6				3
1235	2	5		4		4	2	1	5	3	2	2	5					5					2	1	2	0	1	2	1	1	2	2	2	1	1	1	1	1	1	1	1	4							3
1236	2	4	5	4	1	2	2	1	7	4	2	1	5					5					2	2	2	2	2	2	2	2	2	2	2	2	2	2	2	2	2	2	2	3							3
1237	2	6	2		1	1		1	7	4	1	1	5					5					1	2		2	2	2	2	2	2	2	2	2	2		2
1238	2	4	4	3	4	4	2	4	7	4	2	1	5					5					1	1	2	0		0	2	2	2	2	2	2	2	2	2	2	1	0	0	3	6						6
1239	2	4	3	7		3	1	1	5	2	2	1	5					5					1	2	2	0	2	1	2	2	2	2	2	2	0	2	1	2	0	0	1	5							5
1240	2	2		4	4	2	2	1	2	2	1	1	5					5					1	1	1		0	0	0	1	1	1	0	0	0	0	1	1	0	1	0	3	4	5
1241	2	3	2	4	5	3	2	1	7	2	2	1	5					5					1	1	0	0	2	0	2	2	2	2	0	0	0	0	0	0	0	1	0	1	3	6
1242	2	5	2	4	1	4	2	1	7	4	2	1	5					5					1	2	2	2	2	2	2		2	2	2	2	1	0	2	1	0	0	1	3							3
1243	1	1	4	5	1	3	2	5	5	2	1	1	5					5					1	2	2	0	1	0	2	0	2	2	1	2	0	0	0	0	0	0	0	3	6						4
1244	2	4	2	7	6	4	1	1	4	2	2	1	5					5					1	1	1	0	1	1	1	1	1	1	1	1	0	0	1	1	0	0	0	1	3	4	6				1
1245	1	5	1	3	3	4	2	1	7	4	1	1	5					4					1	1	0	1	1	1	1	1	1	1	2	2	2	0	1	1	1	1	1	3	4	5	6
1246	2	7	2	6	2	4	2	1	6	4	2	1	5					5					1	2	2	2	2	2	2	2	2	2	2	1	1	1	1	1	1	2	2	6							3
1247	2	5	2	3	2	3	2	1	2	4	2	1	5					5					1	2	2	2	2	2	2	2	2	2	2	1	2	1	1	1	0	1	0	4							1
1248	1	6	2	2		2	2	1	7	3	1	3	2					1	2	4			2	1	0	0	2	2	2	2	1	1	2	1	1	1	1	1	0	2	0	3	5	6
1249	1	3	3	2	8	4	2	1	7	4	2	1	5					4					1	1	1	2	0	0	1	1	2	2	0	0	0	0	0	1	0	1	0	3	4						1
1250	2	2	2	3		3	2	1	7	4	2	1	5					4					1	2	2	2	2	0	2	2	2	2	0	0	0	0	0	0	0	0	0	4							4
1251	2	5	1	3	4	3	2	1	7	4	2	1	5					5					1	1	2	1	2	0	2	1	2	2	2	1	0	0	0	0	0	2	0	3	6						1
1252	2	3	2	3	2	1	2	5	6	3	2	1	5					5					2	0	0	0	0	0	0	0	1	1	0	0	0	0	0	0	0	1	0
1253	2	3	3	7	4	4	1	4	7	4	2	1	5					5					1	2	2	2	2	1	2	1	2	2	2	2	0	1	0	2	0	2	1	3	6						7
1254	2	4	3	6	4	5	1	1	6	3	2	1	5					4					2	0	0	0	1	0	0	1	2		1	2	0	1	0	0	0	1	2
1255	2	5	2	1	4	3	2	1	4	2	2	1	5					5					2	1	1	1	1	1	0	0	1	1	1	1	0	0	1	1	1	1	1	1							1
1256	2	4	2	6	4	2	2	1	1	2	2	1	5					4					2	0	1	0	1	0	1	0	1	1	1	1	0	0	0	0	0	0	0								1
1257	2	3	2	7	2	3	2	5	7	4	2	1	5					5					1	2	2	2	2	2	2	2	2	2	2	2	1	1	2	1	2	2	2	1	4	6					7
1258	2	4	2	3	1	3	2	5	7	4	2	1	4					5					1	0	0	1	1	2	0	1	2	1	0	1	0	0	1	0	1	1	1
1259	1	3	3	2	6	3	2	1	7	4	2	1	5					5					1	2	2	2	2	2	2	2	2	2	2	2	0	0	0	2	1	1	2	6							6
1260	2	1	5	7		4	2	1	7	4	2	1	4					4					1	1	1	2	1	1	1	1	2	2	1	1	0	0	2	2	0	0	1	3	4						3
1261	2	6	2	4	2	3	2	1	7	4	2	3						2					1	2	2	2	2	2	2	2	2	2	2	1	1	1	1	1	2			3	4	5	6				3
1262	2	3	3	4	3	3	2	4	4	2	2	1	5					5					1	1	0	0	0	0	0	0	0	0	1	0	0	0	0	0	0	0	0	6
1263	2	1	2	3	5	3	2	1	7	4	2	1	1					4					1	1	1	0	2	2	1	1	2	1	1	2	0	0	1	0	0	1	1	3	4	6					4
1264	1	6	2	6	2	3	2	1	6	2	2	1	5					5					2	1	1	1	1	0	1	1	2	1	1	2	0	0	0	0	0	0	0	1							1
1265	1	4	2	3	3	4	2	1	7	4	1	1	5					4					1	0	1	2	1	0	0	0	1	1	0	2	0	2	0	0	0	0	0								3
1266	2	3	4	2	2	2	2	4	6	3	2	1	5					5					1	2	1	1	1	1	2	1	1	1	1	1	1	1	2	0	0	0	0	1	6						1
1267	1	2	3	3	8	4	2	1	7	3	2	1	5					5						2	2	2	2	1	2	2	2	2	1	0	0	0	0	1	0	2	0	1	4	5	6				1
1268	2	2	2	3	2	4	2	1	7	4	2	1	2	3	4			5					1	1	2	2	2	2	1	1	1	2	2	2	1	2	1	2	2	2	2	1	3	4	5	6			1
1269	1	4	1	1	1	5	2	1	7	4	2	1	5					5					1	2	0	1	1	1	2	2	2	1	0	0	1	1	1	1	0	1	1	3	4	5
1270	2	3	2	3	4	3	2	1	4	2	2	1	5					4					1	2	2	0	2	2	2	2	2	2	2	2	0	0	0	0	0	0	0	3							3
1271	1	2	2	3	3	3	2	4	7	4	1	1	1					1					1	0	0	1	1	0	0	1	2	2	0	0	2	0	0	0	0	0	0
1272	1	4	2	3	2	3	2	5	2	2	1	1	5					4					1	1	1	1	2	2	2	2	2	2	1	1		0	0	0	2	2	1	3	4	6					3
1273	2	3	5	3	1	3	2	1	7	4	2	1	5					5					1	1	2	1	2	2	2	2	2	2	2	2	0	2	0	2	1	1	2	5	6						7
1274	1	2	2	3	3	3	2	1	7	4	2	1	5					5					2	0	2	1	1	0	1	1	2	2	0	0	0	0	0	0	0	0	0								7
1275	2	1	4	6	1	4	2	1	6	3	2	1	5					5					1	1	1	2	2	1	1	1	2	2	1	2	0	0	1	2	1	2	1	5							3
1276	2	3	3	3	1	4	2	1	7	4	2	1	5					5					2	2	2		2	1	2	2	2	2	2	2	0	0	1	1	0	0	0	1	3						1
1277	2	3	4	1	2	4	2	1	7	3	3	1	5					5					1	1	1	1	1	1	1	1	1	1	0	0	0	0	0	1	0	0	0	4							4
1278	2	6	5	4	4	3	2	1	6	3	2	1	4					4					2	0	0	0	0	0	0	0	1	1	1	0	1		1	0	1	1	1
1279	1	6	5	6	2	3	2	1	7	4	1	1	5					5					1	2		2	1	2	2	2	2	2	2	2	2	0	2	2	0	0	0	3
1280	2	5	2	1	4	3	2	1	6	3	2	1	5					5					1	1	2	2	2	1	1	1	2	2	2	2	2	1	2	2	2	2	1	5							3
1281	2	4	2	7	2	4	2	1	7	4	1	1	5					4					1	1	1	1	1	0	0	0	0	0	0	2	0	1	2	2	2	1	2	3							3
1282	1	4	4	3	5	4	2	1	6	3		1	4					5					1	1	2	1	2	1	1	1	2	1	1	2	0	2	0	1	0	1	1	3	6						6
1283	2	2	2	3	3	3	2	1	7	4	2	1	1					4					1	2	2	2	2	2	2	2	2	2	2	1	0	1	1	1	0	1	1	3	6						3
1284	2	1	3	3	5	3	2	1	7	4	2	1	5					5					2	0	1	1	1	0	0	2	2	1	0	0	0	0	0	0	0	0	0								3
1285	2	6	2	4	2	3	2	1	4	2	2	1	5					5					2		2	0	0	0	0	0	2	2	1	0	0	0	1	1	0	0	0								1
1286	1	6	1	1	3	2	1	1	6	4	2	1	5					4					1	2	1	0	0	1	0	1	0	2	0	0	1	2	0	1	0	0	0	4	6
1287	2	2	2	3	1	3	2	1	7	4	3	1	5					4					1	1	2	1	2	2	2	2	2	2	2	2	0	0	1	0	2	2	2	6							7
1288	1	1	2	3	2	2	2	5	1	1	2	1	5					3	4				2	1	0	1	1	1	2	2	2	2	1	1	0	0	0	0	0	1	0	3
1289	1	2	4	3	3	3	2	1	4	2	2	1	5					5					1	1	1	0	1	0	0	0	1	0	0	1	0	0	0	0	0	0	0	3							3
1290	2	3	2	7	4	3	2	1	7	3	1	1	5					5					2	1	1	1	2	0	0	0	2	2		1	0	0	2	2	0	2	0	1	4						1
1291	1	3	3	1	3	4	2	1	4	2	2	1	5					4					2	1	1	0	1	1	0	0	2	0	0	0	0	0	1	0	0	2	1	3							3
1292	1	2	4	3	3	2	2	5	1	1	2	1	5					5					2	0	0	0	2	0	0	0	2	1	0	0	0	0	0	0	0	2	0
1293	2	2	4	1	7	4	2	1	6	3	2	1	5					5					1	1	2	1	1	1	1	2	2	2	2	1	0	0	0	0	0	0	0	1	3	4					1
1294	1	4	2	1	2	3	2	1	7	4	2	1	4					5					1	1	1	0	2	1	2	1	2	1	1	1	0	0	0	0	0	1	1	1	4						4
1295	1	3	2	7	1	5	2	5	3	3	1	1	5					5					1	2	2	0	2	1	2	2	2	2	1	2	0	0	1	2	0	0	1	7							5
1296	1	4	4	3	7	3	2	1	5	3	2	1	5					5					2	1	1	0	1	0	1	1	2	1	1	1	0	0	1	0	0	0	0	1							1
1297	2	2	2	3	2	3	2	1	6	3	1	1	5					5					2	2	2	0	2	1	2	2	2	2	2	2	2	2	2	2	0	0	0	3							3
1298		6	1	6	1				6	3	3	2						4						2	2	2	2	2	2	2	2	2	2	2	2	0	2	0	1	2	2	6							6
1299	1	3	3	3	4	4	2	1	4	2	2	2	5					3					1	1	0	0	0	0	0	0	1	0	1	0	0	0	0	0	0	2	0	6
1300	2	6	1	6	3	5	2	1	3	3	1	1	2					5					2	0	0	1		2	2	2	2	2	1	0	0	0	2	1	0		1
1301	2	4	1	7	1	3	2	1	7	3	2	1	5					5					1	1	1	1	1	1	1	1	1	1	0	0	0	0	0	0	0	0	0	3	6						3
1302	2	5	2	3	3	2	1	1	6	4	1	1	5					4					1	2	2	2	2	1	1	1	2	1	2	2	2	2	2	2	1	2	1	6							3
1303	2	5	4	2	2	3	2	1	7	4	2	1	5					4					1	0	0	0	0	0	0	2	2	2	1	0	0	0	0	0	0	0	0
1304	2	6	2	1	1	3	2	1	6	2	1	1	5					5					1
1305	1	5	2	1	3	4	2	1	4	2	2	1	5					4					2	1	1	0	1	0	0	0	1	1	1	0	0	0	0	0	0	0	0	3	4						3
1306	1	3	2	3	4	3	2	1	4	1	2	1	5					5					1
1307	1	6	2	6	1	2	2	5	1	3	2	1	5					5					2	0	0	0	0	0	2	2	2	2	2	2	1	1	0	0	0	0	0
1308	2	4	3	3	4	4	2	1	6	3	2	1	5					5					1	2	2	1	0	1	2	2	2	2	1	0	0	0	1	1		2	2	3	4	5	6				3
1309	2	2	4	3	2	4	2	1	4	2	2	1	5					5					1	1	1	1	1	1	1	1	1	1	1	2	0	0	1	1	1	2	1	1	3	4					1
1310	2	4	2	3	6	3	2	1	1	2	2	1	5					5					2	0	0	0	0	0	1	0	1	0	1	0	0	0	1	1	0	0	0
1311	2	3	2	2	3	3	1	4	7	4	1	1	5					1	2	4			1	2	2	2	2	2	2	2	2	2	2	2	0	2	0	0	0	0	0	3	5						3
1312	1	1	2	6	2	3	2	1	6	2	2	1	5					5					1	1	0	0	2	2	2	1	2	1	1	2	0	0	1	1	0	1	2	3	6
1313	1	5	2	1	5	3	2	1	4	2	2	1	5					5					2	0	0	0	0	0	1	1	2	2	1	2	0	0	0	1	0	0	0
1314	2	4	2	3	2	3	1	1	5	2	2	1	5					5					2	0	0	0	1	0	0	0	1	0	0	0	0	0	0	0	0	0	0
1315	2	5	1	3	3	2	2	1	7	4	2	1	5					5					1	1	1	1	1	0	1	1	1	1	0	0	0	0	1	1	1	0	1	3							3
1316	2	3	2	7	4	4	1	1	7	4	2	1	5					5					1	1	1	0	1	1	1	1	1	1	1	1	0	0	1	1	0	1	1	3							3
1317	1	2	2	2	3	3	1	1	7	4	1	1	5					1	2	4			1	1	1	0	0	0	1	1	1	1	0	0	0	1	0	2	0	0	0	3	4						3
1318	2	4	4	3	4	4	1	1	7	4	2	1	5					4					1	2	2	2	2	1	1	1	2	2	2	2	0	0	1	1	0	2	1	3	4	6					3
1319	2	1	2	3	6	4	2	4	7	4	1	1	5					5					1	1	1	0	2	1	1	1	1	1	0	1	0	1	0	0	2	1	2	3	5	6					3
1320	2	5	3			4	2	1	7	2	2	1	5					4					1	0	0	0	0	0	2	1	1	2	0	0			1	1	0	0	0
1321	2	1	2	3	3				5	3	2	1	5					5						1	1	0	1	0	0	0	1	1	0	1	0	0	0	0	0	0	0
1322	2	4	5	3	2	2	2	1	7	4	2	1	5					3	4				1	1	2	2	2	1	2	2	2	2	2	1	0	0	0	0	0	0	0	3	6						6
1323	1	5	1	7	2	3	2	1	7	4	1	2	4					4					1	2	2	1	2	1	1	2	2	2	2	2	1	0	1	0	0	0	0	5							7
1324	2	4	2	7	3	4	2	1	7	4	2	2	5					4					1	2	2	2	2	2	2	2	2	2	2	2	1	2	2	2	2	2	2	3	4	6					5
1325	2	1	3	6	1	3	1	1	7	3	1	1	5					1					1	0	1	0	1	1	1	2	2	2	0	2	0	1	0	0	0	1	0								3
1326	1	1	4	5	1	2	2	1	7	4	1	1	5					5					2	1	1	1	1	1	1	1	1	0	0	2	0	0	1	1	0	0	0	3	4						3
1327	2	3	2	3	1	3	2	4	7	4	2	1	4					5					1	1	0	2	1	0	1	1	2	2	2	2	2	0	1	0	1	1	2	3	4	5	6
1328	2	3	5	3	2	1	2	1	6	3	2	1	5					4					1	1	2	1	2	1	2	2	2	2	1	1	1	0	0	0	0	0	0	3	6						1
1329	1	3	2	3	3	1	2	5	5	2	1	1	5					5					1	1	2	0	0	1	1	1	2	2	0	1	0	0	1	0	0	1	0	4							4
1330	2	4	2	4	2	3	2	5	7	4	1	1	5					4					1	1	1	1	2	1	2	2	2	2	1	2	2	0	1	0	1	1	1	1	3	4	5				3
1331	2	5	3	4	2	4	1	1	7	4	1	1	5					5					1	2	2	1	2	2	2	2	2	2	2	2	0	2	0	0	1	2	1	3	5	6					1
1332	2	4	2	1	6	5	1	1	7	4	2	1	5					5					1	2	2	2	2	2	2	2	2	2	2	1	1	0	2	0	0	0	2	6							6
1333	1	3	4	3	4	2	2	1	7	3	1	1	5					5					1	1	1	1	1	1	1	1	2	2	0	2	0	1	0	1	1	0	2	4	6						7
1334	2	6	3	2	7	3	2	2	1	1	2	1	5					5					2	1	1	0	1	1	2	2	2	2	1	1	0	0	0	0	0	2	0	1							1
1335	2	1	4	3		4	1	1	6	3	2	1	5					5					1	1	1	1	2	0	1	1	1	1	2	2	1	0	0	0	0	0	0	4	6						6
1336	1	5	4	3	3	4	2	1	6	3	2	1	5					1					1	1	1	0	0	0	1	0	0	0	1	0	0	0	0	1	0	1	1	5	6						5
1337	2	4	2	3	2	3	2	5	7	4	1	1	5					5					1	2	2	2	2	1	1	2	2	2	2	1	0	0	1	2	0	0	0	1	3	4					1
1338	2	5	2	4	2	3	2	1	7	4	1	1	5					4					1	2	2	2	2	2	2	2	2	2	2	2	2	1	1	1	1	2	2	3	4	5	6				3
1339	2	5	1	3	2	3		1	6	4	1	1	5					5					1
1340	2	5	3	4	2	3	1	1	7	4	1	3	1	2				1	2	3	4		1	1	2	2	2	2	2	2	2	2	2	2	1	2	1	1	2	2	2	7							7
1341	2	4	3	3	3	1	2	3	4	2	1	1	5					5					2	1	0	1	0	2	2	2	2	2	2	2	0	2	1	1	0	1	1	3
1342	1	4	2	1	2	3	1	1	7	4	2	1	5					5					1	1	0	1	0	0	0	0	1	1	0	1	0	1	0	0	0	0	1	4	6
1343	2	4	1	7		3	2	3	7	4		1	4										1
1344	2	6	2	4	3	4	2	1	7	4	3	1	5					4					2	1	1	1	1	1	2	2	2	2	1	2		1	1	1	0	0	0
1345	1	6	3	6	1	2	2	1	7	4	2	2	4					4					1	2	2	2	2	2	0	0	2	2	1	2	1	1	1	0	2	0	2	6							6
1346	2	5	3	3	4	3	2	1	7	4	2	2	5					5					1	2	2	2	2	2	1	1	1	1	2	2	1	2	1	1	0	0	1	3	6						7
1347	2	4	3	3	3	4	2	1	4	2	2	1	5					4					2	2	2	0	1	1	1	1	1	1	1	1	0	0	0	0	0	1	1	4							1
1348	2	2	2	3	2	3	2	1	7	4	2	1	1					4					2	2	2	2	2	2	2	2	2	2	2	2	2	2	2	2	0	2	2	5	6						7
1349	2	4	2	3	6	4	1	1	6	3	1	1	5					4					1	2	2	0	2	2	2	1	2	2	1	2	1	2	0	0	0	1	0	3	4	6					4
1350	1	5	3	3	3	3	1	5	1	2	2	1	5					5					2	0	1	0	1	0	0	0	2	2	2	0	0	1	0	0	0	2	0								1
1351	1	3	2	3	3	3	2	5	7	4	2	1	5					4					1	1	1	2	1	1	1	1	2	2	2	1	1	1	1	1	1	1	1	3	4						3
1352	2	3	3	3	3	4	2	1	4	2	2	1	5					5					2	1	2	0	2	0	2	2	2	2	1	2	1	1	0	0	0	1	0	1	3						1
1353	2	3	3	3	3	4	2	1	4	2	2	1	5					5					2	1	1	0	2	1	1	2	2	2	1	1	1	1	1	1	0	0	0	3							3
1354	2	5	2	7	8	3	2	1	7	3	2	1	5					5					1	0	0	0	0	0	0	0	0	0	0	0	0	0	0	0	0	0	0
1355	1	1	4	5		4	2	1	7	4	2	1	2					4					1	1	0	2	2	0	1	2	2	1	0	2	0	1	0	1	0	0	1	5	6
1356	2	2	2	3	2	5	2	5	7	4	2	1	2					3	4				1	2	2	0	2	0	2	2	2	2	2	2	2	2	2	2	0	2	1	4	5	6					4
1357	1	5	2	1	2	1		5	5	4	1	2	5					4					1	0	2	2	1	1	1	2	2	2	2	2	2	0	1	0	2	0	1								6
1358	2	4	2	3	2	3	2	1	7	4	1	1	5					5					1	1	1	2	1	1	1	1	2	1	1	2	0	0	0	0	0	1	1	3	4	5					3
1359	1	4	4	3	5	4	2	1	7	2	2	1	5					5					1	1	1	1	2	2	2	2	2	2	2	2	2	2	1	1	1	0	1	3							3
1360	2	6	2	7	6	3	2	1	7	4	3	1	5					4					1
1361	1	5	2	1	2	4	2	1	6	4	2	1	5					5					1	0	0	1	1	0	1	1	1	1	2	0	0	1	0	1	0	0	0
1362	2	4	3	3	4	3	2	1	4	1	2	1	5					4					1	1	1	0	1	0	1	1	2	1	1	1	0	0	0	0	0	0	0	3	4	5	6				3
1363	1	4	3	7	2	3	2	1	6	3	2	1	5					5					2
1364	2	3	3	3	5	3	2	1	6	4	1	1	2					5					1	2	2	2	2	2	2	2	2	2	2	2	2	2	2	2	1	2	2	1	3						1
1365	2	4	3	1	3	4	2	1	2	2	2	1	5					5					2	1	1	1	1	0	1	1	2	2	1	2	0	0	0	0	0	0	1	1	4	6					1
1366	1	5	1	3	2	2	2	1	4	1	2	1	5					5						1	0	0	0	0	0	1	1	1		2	0	0	1	1	0	1	0
1367	2	5	3	6	3	3	1	1	7	3	1	1	5										1	1	2	2	1	1	1	2	2	2	2	2	2	2	1	1	0	2	1	3	4	5	6				1
1368	2	3	3	6	1	3	2	3	7	4	3	1	5					5					1	1	1	1	0	2	1	0	1											5	6						5
1369	1	1	3	7		4	1	1	1	2	2	1	5					5					2	2	2	2	2	1	2	2	2	2	2	2	0	0	1	0	1	2	0	3	6						3
1370	1	3	2	3	1	3	1	1	5	3	1	1	5					5					2	1
1371	2	3	1	3	2	3	2	5	4	4	2	1	5					4					2	1	2	2	2	1	2	2	2	2	1	2	2	0	2	2	0	1	2	1	2	3	4				1
1372	2	3	3	3	5	4	2	1	4	1	2	1	5					4					2	1	1	0	1	1	1	1	1	1	0	1	1	0	1	1	0	1	0	4	6						3
1373	2	2	2	7	2	4	2	1	1	1	2	1	1					5					2	0	1	1	1	0	2	1	2	1	2	2	1	1	0	2	0	1	0								3
1374	2	5	1	2	4	2	2	1	6	3	2	1	5					5						2	2	2	2	2	2	2	2	2	2	2	0	0	1	1	0	0	2	3							3
1375	2	4	2	3	3	4	2	1	4	2	2	1	2					5					2	1	2	0	1	1	1	1	2	1	1	1	0	0	0	0	0	0	0	2	3	4					2
1376	1	4	2	3	2	1	2	1	7	4	2	1	5					5					1	2	2	1	2	2	2	2	2	2	1	0	0	0	0	2	0	1	2	4	6						1
1377	2	2	3	6		3	1	1	7	4	2	1	5					5					1	2	2	2	2	0	1	1	2	2	2	1	0	1	1	1	1	1	2	1							1
1378	2	3	2	1	2	4	1	1	6	3	2	1	3					3					2	2	2	1	1	1	2	2	2	2	2	2	2	2	2	1	1	1	2	4	6						4
1379	1	3	3	3	3	4	1	1	5	3	2	1	5					5					2	2	2	2	2	1	0	2	2	2	1	1	1	1	1	1	0	1	0	2	3	4	5	6			1
1380	2	5	4	3	8	4	2	1	7	4	1	1	4					4					1	1	1	1	2	2	2	2	2	2	1	2	1	1	1	1	1	1	1	6							3
1381	2	3	3	3	4	4	2	1	6	4	2	1	5					5					1	2	2	2	2	2	2	2	2	2	2	2	0	2	2	0	0	2	2	3							7
1382	2	3	1	4	4	3	2	1	1	2	2	1	5					5					1	0	0	0	0	0	0	0	0	0	0	0	0	0	1	0	0	0	0
1383	2	5	2	7	1	1		1	4	1	3	1	5					5					2	0	0	0	1	2	2	1	2	2	0	2	2	0	1	0	1	2	2
1384	2	3	3	3	4	3	2	1	3	4	1	1	5					5					1	2	2	1	2	1	1	1	2	2	2	2	0	0	2	2	0	1	2	5							1
1385	2	1	3	5	3	3	2	1	7	4	2	1	4					4					1	1	2	2	2	2	2	2		2	2	2	0	0	1	0	0	2	2	5							4
1386	1	2	4	3	4	1	2	2	2	2	2	1	5					5					2	1	1	1	2	0	0	0	1	1	0	0	0	0	0	0	0	0	0	4							4
1387	2	1	3	3	1	4	2	1	6	3	2	1	5					4					1	0	0	0	0	0	0	1	1	1	1	1	0	0	0	0	0	0	0
1388	1	3	4	3	5	4	2	1	7	3	2	1	1					5					1	0	0	0	0	0	0	0	1	0	0	0	0	0	0	1	0	0	0
1389	2	2	2	3	3	3	2	1	4	3	2	1	5					5					2	1	1	0	0	0	1	1	2	2	1	2	0	1	2	1	0	0	0	1	3	4					1
1390	2	4	2	3	2	1	2	5	1	1	1	1	5					5					2	1	1	0	2	2	0	1	2	2	2	2	0	0	1	0	0	2	0	4							1
1391	2	2	3	3	1	1	2	5	5	4	2	1	5					4					1	2	2	2	2	2	2	2	2	2	2	2	0	1	2	2	0	2	2	1	2	3	4	5	6		1
1392	2	5	2	1	1	3	1	1	7	4	1	1	4					4					1	1	2	2	2	1	2	2	2	2	2	2	2	2	2	2	2	2	2	6							5
1393	2	5	3	2	2	3	2	1	1	2	2	1	5					5					1	1	1	0	2	2	0	0	0	0	0	0	0	0	2		0	0	0	1	3	4	5				1
1394	1	3	2	1	1	3	2	1	7	4	1	1	5					5					1	0	1	1	1	0	0	0	2	0	0	2	0	0	2	0	0	0	1								3
1395	2	2	3	3	5	3	2	1	1	2	2	1	5					5					1	1	2	1	0	0	1	0	2	2	1	1	0	1	0	1	0	0	0	3	5						3
1396	1	3	3	3	3	2	2	5	1	2	2	1	5					5					1	0	0	1	0	0	1	1	2	1	1	2	0	0	0	0	0	0	0
1397	2	5	2	4		2	2	1	6	3	2	1	5					5					1	2	2	2	2	2	2	1	2	2	2	2	1	1	2	2	1	1	2	5							6
1398	2	3	2	3	4	2	2	5	2	2	2	1	5					5					1	0	0	0	0	0	1	0	2	0	2	2	0	2	0	0	0	0	0
1399	1	1	4	5	3	3	2	4	4	2	2	1	5					4					2	1	1	0	0	0	1	1	1	1	0	0	0	0	0	0	0	0	0	6							1
1400	1	4	2	3	1	1	2	1	5	2	2	1	5					5					1	1	1	0	1	0	0	1	1	1	1	0	0	0	0	0	0	2	0	1							1
1401	1	4	2	3	3	3	2	5	2	2	2	1	5					4					1	2	2	0	2	1	1	1	2	0	1	0	0	0	0	1	0	1	0	1	3						1
1402	2	1	1	3	1	1	2	5	2	2	2	1	5					5					1	1	2	1	2	1	2	1	2	2	2	2	0	0	2	1	0	0	0	3							1
1403	1	6	2	6		4	2	1	6	4	1	4	2					4					1	2	2	2	2	2	2	2	2	1	2	2	2	1	2	1	1	1	2	7							4
1404	2	4	3	3	2	4	2	1	7	4	2	1	4					5					2	2	2	2	2	2	2	2	2	2	2	2	2	2	1	2	2	2	2	5							5
1405	2	3	3	6	2	3	2	5	7	4	1	1	5					1					1	1		2	2	2	1	2	2	2	1	1	1	1	1	1	1	1	2	6
1406	2	6	2	6	1	2	1	5	7	4	3	1	5					5					1	1		0		1	2	0	1	1			1	0		0	1	0	1	6
1407	2	1	3	5	7	3	2	1	7	3	1	1	5					4					1	2	2	2	2	1	1	2	2	2	2	2	0	0	0	0	0	2	2	3	4	5	6				3
1408	1	2	4	2	5	3	2	1	7	3	2	1	5					5					1	1	1	0	1	0	1	1	1	1	2	1	1	0	0	0	0	1	1	3							3
1409	2	3	3	1	8	4	2	1	7	4	2	1	4					5					1	2	2	1	2	1	2	2	2	2	2	2	2	2	2	2	1	2	2	6							3
1410	2	4	3	3	5	3	2	1	7	4	2	1	5					5					1	2	2	2	1	2	2	2	2	2	2	1	0	0	2	2	0	1	1	3	4	6					3
1411	2	2	3	3	3	3	1	4	7	4	1	1	1					1					1	2	2	2	2	2	2	2	2	2	2	2	2	2	2	2	0	2	1	3	4	6					3
1412	1	4	3	3	5	3	1	1	7	4	1	3	1					4					1	2	2	1	2	1	1	1	2	1	1	2	1	1	1	1	1	1	1	4							4
1413	1	2	2	3	4	3	2	5	7	4	1	1	5					5					1	1	1	2	1	0	1	1	2	0	1	2	0	1	0	0	0	1	1	3	6						3
[truncated: 136 more columns]
